# Supplementary material for: Correction: Taxonomic and phylogenetic diversity of vascular plants at Ma'anling volcano urban park in tropical Haikou, China: Reponses to soil properties
Source: PLoS One. 2018 Dec 14;13(12):e0209520. doi: 10.1371/journal.pone.0209520 (PMC6294358; doi:10.1371/journal.pone.0209520)
Supplement: S6 File — (ZIP) [file pone.0209520.s004.zip]

Archive with 3 entries (3 files):
- Appendix - Minmal data set for 100 plots.xls
- Minmal data set for 100 plots.xls
- Single factors.xls
