# Supplementary material for: Correction: Taxonomic and phylogenetic diversity of vascular plants at Ma'anling volcano urban park in tropical Haikou, China: Reponses to soil properties
Source: PLoS One. 2018 Dec 14;13(12):e0209520. doi: 10.1371/journal.pone.0209520 (PMC6294358; doi:10.1371/journal.pone.0209520)
Supplement: S6 File — (ZIP) [file pone.0209520.s004.zip › Minmal data set for 100 plots.xls]

## Sheet: 植物矩阵
更改科名(科名有变化的已写出,没有变化的按照原先的拉丁科名)	拉丁属名	拉丁学名(http://www.cfh.ac.cn/)	Chinese names	1	2	3	4	5	6	7	8	9	10	11	12	13	14	15	16	17	18	19	20	21	22	23	24	25	26	27	28	29	30	31	32	33	34	35	36	37	38	39	40	41	42	43	44	45	46
Malvaceae	Abelmoschus	Abelmoschus moschatus	黄葵	0	0	0	0	0	0	0	0	0	0	0	0	0	0	0	1	0	0	0	0	0	0	0	0	0	0	0	0	0	0	0	0	0	0	0	0	0	0	0	0	0	0	0	0	0	0
Malvaceae	Abutilon	Abutilon indicum	磨盘草	0	0	0	0	0	0	0	0	0	0	0	0	0	0	0	0	0	0	0	0	0	0	0	0	0	0	0	0	0	0	0	0	0	0	0	0	0	0	0	0	0	0	0	0	0	0
Fabaceae	Acacia	Acacia auriculiformis	大叶相思	0	0	0	0	0	0	0	0	0	0	0	0	0	0	0	0	0	0	0	0	0	0	0	0	0	0	0	0	0	0	0	0	0	0	0	0	0	0	0	0	0	0	0	0	0	0
Fabaceae	Acacia	Acacia confusa	台湾相思	0	0	0	0	0	0	0	0	0	2	0	0	0	0	0	0	0	0	0	0	0	0	0	0	0	0	0	0	0	0	0	0	0	0	0	0	0	0	0	0	0	0	0	0	0	0
Fabaceae	Acacia	Acacia mangium	马占相思	0	0	0	0	0	0	0	0	0	0	0	0	0	0	0	0	0	0	0	0	0	0	0	0	0	0	0	0	0	0	0	0	0	0	0	0	0	0	0	0	0	0	0	0	0	0
Euphorbiaceae	Acalypha	Acalypha indica	热带铁苋菜	0	0	0	0	0	0	0	0	0	0	0	0	0	0	0	0	0	0	0	0	0	0	0	0	0	0	0	0	0	0	0	0	0	0	0	0	0	0	0	0	0	0	0	0	0	0
Amaranthaceae	Achyranthes	Achyranthes aspera	土牛膝	0	0	0	0	0	0	15	0	0	0	0	10	0	0	0	0	0	10	0	0	0	20	0	0	0	0	0	0	0	0	0	0	0	0	0	0	0	0	0	0	0	0	0	0	0	0
Compositae	Ageratum	Ageratum conyzoides	藿香蓟	50	0	0	0	0	0	0	0	0	0	0	0	0	0	0	0	0	0	0	0	0	0	0	0	0	0	0	0	0	0	0	0	0	0	15	0	20	0	0	0	0	0	0	0	0	0
Cornaceae	Alangium	Alangium kurzii	毛八角枫	0	1	0	0	0	0	0	0	0	0	0	0	0	1	0	0	0	0	0	0	0	1	1	0	0	0	0	0	0	0	0	0	1	0	1	1	0	0	0	0	0	1	4	0	0	1
Cornaceae	Alangium	Alangium salviifolium	土坛树	1	0	0	0	0	0	0	0	0	0	0	2	0	0	0	0	0	0	0	0	0	1	0	1	0	0	1	1	0	0	0	0	1	1	1	0	0	0	0	0	0	1	2	1	0	0
Apocynaceae	Allamanda	Allamanda schottii	黄蝉	0	0	0	0	0	0	0	0	0	0	0	0	0	0	0	0	0	0	0	0	0	0	0	0	0	0	0	0	0	0	0	0	0	0	0	0	0	0	0	0	0	0	0	0	0	0
Sapindaceae	Allophylus	Allophylus viridis	异木患	0	0	0	0	0	0	0	0	0	0	0	0	0	0	0	0	0	0	0	0	0	0	0	0	0	0	0	0	0	0	0	0	0	0	1	0	0	0	0	0	0	0	0	0	0	0
Araceae	Alocasia	Alocasia odora	海芋	0	0	0	0	0	20	0	0	0	0	0	60	0	30	0	0	30	0	0	0	0	0	0	0	0	0	0	0	0	0	0	0	0	40	0	0	0	0	0	0	0	30	0	0	0	0
Zingiberaceae	Alpinia	Alpinia hainanensis	海南山姜	0	0	0	0	0	0	0	0	0	0	0	0	0	0	0	0	0	0	0	0	0	0	0	0	0	0	0	0	0	0	0	0	0	0	0	0	0	0	0	0	0	40	0	0	0	0
Apocynaceae	Alstonia	Alstonia scholaris	糖胶树	0	0	0	0	0	0	0	0	0	0	0	0	0	0	0	0	0	0	0	0	0	0	0	0	0	0	0	0	0	0	0	0	0	0	0	0	0	0	0	0	0	0	0	0	0	0
Amaranthaceae	Alternanthera	Alternanthera philoxeroides	空心莲子草	30	0	0	0	0	0	0	0	0	0	0	0	0	0	0	0	0	0	0	0	0	0	0	0	0	0	0	0	0	0	0	0	0	0	0	0	0	0	0	0	0	0	0	0	0	0
Fabaceae	Alysicarpus	Alysicarpus vaginalis	链荚豆	0	0	0	0	0	0	0	0	0	0	0	0	0	0	0	0	0	0	0	0	0	0	0	0	0	0	0	0	0	0	0	0	0	0	0	0	0	0	0	0	0	0	0	0	0	0
Amaranthaceae	Amaranthus	Amaranthus spinosus	刺苋	0	0	0	0	0	0	0	0	0	0	0	0	0	0	0	0	0	0	0	0	0	0	0	0	0	0	0	0	0	0	0	0	0	0	0	0	0	0	0	0	0	0	0	0	0	0
Amaranthaceae	Amaranthus	Amaranthus tricolor	苋	0	0	0	0	0	0	0	0	0	0	0	0	0	0	0	0	0	0	0	0	0	0	0	0	0	0	0	0	0	0	0	0	0	0	0	0	0	0	0	0	0	0	0	0	0	0
Vitaceae	Ampelopsis	Ampelopsis glandulosa	蛇葡萄	0	0	0	0	0	0	0	0	0	0	0	0	0	0	0	0	0	0	0	10	10	0	0	0	0	0	0	0	0	0	0	0	0	0	0	0	0	0	0	0	0	0	0	0	0	0
Bromeliaceae	Ananas	Ananas comosus	凤梨	0	0	0	0	0	0	0	0	0	0	0	0	0	0	0	0	0	0	0	0	0	0	0	0	0	0	0	0	0	0	0	0	0	0	0	0	0	0	0	0	0	0	0	0	0	0
Lamiaceae	Anisomeles	Anisomeles indica	广防风	0	0	0	0	0	0	0	0	0	0	0	0	0	0	0	0	0	0	0	0	0	0	0	0	0	0	0	0	0	0	0	0	0	0	0	0	0	0	0	0	0	0	0	0	0	40
Annonaceae	Annona	Annona squamosa	番荔枝	0	0	0	0	0	0	0	0	0	0	0	0	0	0	0	0	0	0	0	1	0	0	0	0	0	0	0	0	0	0	0	0	0	0	0	0	0	0	0	0	0	0	0	0	0	0
Euphorbiaceae	Antidesma	Antidesma bunius	五月茶	0	0	0	0	0	0	0	8	0	0	0	0	0	0	0	0	0	0	0	0	0	0	0	0	0	0	0	0	0	0	0	0	0	0	0	0	0	0	0	0	0	0	0	0	0	0
Meliaceae	Aphanamixis	Aphanamixis polystachya	山楝	0	0	0	0	0	0	0	0	0	0	0	0	0	0	0	0	0	0	0	0	0	0	0	0	0	0	0	2	0	0	0	0	0	0	1	0	0	0	0	0	0	0	0	0	0	0
Thymelaeaceae	Aquilaria	Aquilaria sinensis	土沉香	0	0	0	0	0	0	0	0	0	0	0	0	0	0	0	0	0	0	0	0	0	0	0	0	0	0	0	0	0	0	0	0	0	0	0	0	0	0	0	0	0	0	0	0	0	0
Araliaceae	Aralia	Aralia elata	楤木	0	0	0	0	0	0	0	0	0	0	0	0	0	0	0	0	0	0	0	0	0	0	0	0	0	0	0	0	0	0	0	0	0	0	0	0	0	0	0	0	0	0	1	0	0	1
Primulaceae	Ardisia	Ardisia humilis	矮紫金牛	0	0	1	0	0	0	0	0	0	0	0	0	0	0	0	0	0	0	0	0	0	0	0	0	0	0	0	0	0	0	0	0	0	0	0	0	0	0	0	0	0	1	0	0	0	0
Primulaceae	Ardisia	Ardisia obtusa	钝叶紫金牛	0	0	0	0	0	0	0	0	0	0	0	0	0	0	0	0	0	0	1	0	0	0	0	0	0	0	0	0	0	0	0	0	0	0	0	0	0	0	0	0	0	0	0	0	0	0
Palmae	Areca	Areca catechu	槟榔	0	0	0	0	0	0	0	0	0	0	0	0	0	0	0	0	0	0	0	0	0	0	0	0	0	0	0	0	0	0	0	0	0	0	0	0	0	0	0	0	0	0	0	0	0	0
Aristolochiaceae	Aristolochia	Aristolochia tagala	耳叶马兜铃	0	0	0	0	0	0	0	0	0	0	0	0	0	0	0	0	0	0	0	0	0	0	0	0	0	0	0	0	0	0	0	0	0	0	0	0	0	0	0	0	0	0	0	0	0	0
Annonaceae	Artabotrys	Artabotrys hexapetalus	鹰爪花	0	0	0	0	0	0	0	0	0	0	0	0	0	0	0	0	0	0	0	0	0	0	0	0	0	0	0	0	0	0	0	0	1	0	0	0	0	0	0	0	0	1	0	0	0	0
Moraceae	Artocarpus	Artocarpus heterophyllus	菠萝蜜	0	0	0	0	4	0	0	0	0	0	0	0	0	0	0	0	0	0	0	0	0	0	0	8	0	0	4	0	0	0	0	0	0	0	0	0	2	2	0	0	0	0	0	0	0	1
Liliaceae	Asparagus	Asparagus cochinchinensis	天门冬	0	20	0	0	0	0	0	0	0	0	0	0	0	0	0	0	0	0	0	0	0	0	0	0	0	0	0	0	0	0	0	0	0	0	0	0	0	0	0	0	0	0	0	0	0	0
Acanthaceae	Asystasia	Asystasia gangetica subsp. micrantha	小花十万错	0	0	0	0	0	0	0	0	0	0	0	0	0	0	0	0	0	0	0	0	0	0	0	0	0	0	0	0	0	0	0	0	0	0	0	0	0	0	0	0	0	0	0	0	0	0
Rutaceae	Atalantia	Atalantia buxifolia	酒饼簕	0	0	0	40	0	0	0	0	0	0	1	0	0	0	0	0	0	0	0	1	1	0	1	0	0	0	0	0	0	1	0	1	1	0	0	0	0	0	0	0	0	0	1	0	1	0
Oxalidaceae	Averrhoa	Averrhoa carambola	杨桃	0	0	0	0	0	0	0	0	0	0	0	0	0	0	0	0	0	0	0	0	0	0	0	0	0	0	0	0	0	0	0	0	0	0	1	0	0	0	0	0	0	0	0	0	0	0
Poaceae	Axonopus	Axonopus compressus	地毯草	0	0	0	0	0	0	0	0	0	40	0	0	0	0	0	0	0	0	0	0	0	0	0	0	0	0	0	0	0	40	0	0	0	0	0	0	0	0	0	0	0	0	0	0	0	0
Poaceae	Bambusa	Bambusa blumeana	簕竹	0	0	0	0	0	0	0	0	0	0	0	0	0	0	0	0	0	0	0	0	0	0	0	0	0	0	0	0	0	0	0	0	0	0	0	0	0	0	0	0	0	1	0	0	0	0
Poaceae	Bambusa	Bambusa chungii	粉单竹	0	0	0	0	0	0	0	0	0	0	0	0	0	0	0	0	0	0	0	0	0	0	0	0	0	0	0	0	0	0	0	0	0	0	0	0	0	0	0	0	0	0	0	0	0	0
Acanthaceae	Barleria	Barleria cristata	假杜鹃	0	0	0	0	0	0	0	0	0	0	0	0	20	0	1	0	0	0	0	0	0	1	0	0	0	0	0	0	0	0	0	1	0	0	0	0	0	0	0	0	0	0	1	0	0	1
Basellaceae	Basella	Basella alba	落葵	0	0	0	0	0	0	0	0	0	0	0	0	0	0	0	0	0	0	0	0	0	0	0	0	0	0	0	0	0	0	0	0	0	6	0	0	0	0	0	0	0	0	0	0	0	0
Fabaceae	Bauhinia	Bauhinia variegata	洋紫荆	0	0	0	0	0	0	0	0	0	0	0	0	0	0	0	2	0	0	0	0	0	0	0	0	0	0	0	0	0	0	0	0	0	0	0	0	0	0	0	0	0	0	0	0	0	0
Rhamnaceae	Berchemia	Berchemia lineata	铁包金	0	0	0	0	0	0	0	0	0	0	0	0	0	0	0	0	0	0	0	0	0	0	0	0	0	0	0	0	0	1	0	0	0	0	0	0	0	0	0	0	0	0	0	0	0	0
Compositae	Bidens	Bidens pilosa	鬼针草	20	0	0	10	0	0	0	20	20	0	20	0	0	0	0	0	20	0	30	0	0	0	0	0	40	0	50	0	20	0	0	0	0	0	0	0	40	0	40	40	0	0	0	0	0	0
Euphorbiaceae	Bischofia	Bischofia javanica	秋枫	0	0	0	3	0	0	1	0	0	0	0	0	0	0	0	1	0	0	0	0	1	1	0	0	0	0	0	0	4	0	0	0	0	1	5	0	0	0	0	0	0	0	0	1	0	0
Euphorbiaceae	Blachia	Blachia pentzii	留萼木	0	0	0	0	0	0	0	0	0	0	0	0	0	0	0	0	0	0	0	0	0	0	0	0	0	0	0	0	0	0	0	0	0	0	0	0	0	0	0	0	0	0	0	0	0	0
Urticaceae	Boehmeria	Boehmeria nivea	苎麻	0	0	0	0	0	0	0	0	0	0	0	0	0	0	0	0	1	1	0	0	0	0	0	0	0	0	0	0	0	0	0	0	0	0	1	0	0	0	0	0	1	0	0	0	1	0
Nyctaginaceae	Boerhavia	Boerhavia diffusa	黄细心	0	0	0	0	0	0	0	0	0	0	0	0	0	0	0	0	0	0	0	0	0	0	0	0	0	0	0	0	0	0	0	0	0	0	0	0	0	0	0	0	0	0	0	0	0	0
Malvaceae	Bombax	Bombax ceiba	木棉	3	0	0	0	0	0	0	0	0	0	0	0	0	0	0	0	1	0	0	0	0	0	0	0	0	0	0	0	0	0	0	0	0	0	0	0	0	0	3	0	0	0	0	0	0	0
Rubiaceae	Borreria	Borreria stricta	丰花草	0	0	0	0	0	0	0	0	0	2	0	0	0	0	0	20	0	0	0	0	0	0	0	0	0	10	0	0	0	0	0	0	0	0	0	0	0	0	0	5	0	0	0	0	0	0
Euphorbiaceae	Breynia	Breynia fruticosa	黑面神	0	0	0	0	0	0	0	0	0	0	0	0	0	0	1	0	0	0	0	1	0	0	0	0	0	0	1	0	0	1	0	0	0	0	0	0	0	0	0	0	0	0	0	0	0	0
Euphorbiaceae	Bridelia	Bridelia balansae	禾串树	0	0	0	0	0	0	0	0	0	0	0	0	0	0	0	0	0	0	0	0	0	0	0	0	0	0	0	0	0	0	0	0	0	0	0	0	0	0	0	0	0	0	0	0	0	0
Euphorbiaceae	Bridelia	Bridelia tomentosa	土蜜树	0	0	1	0	0	0	0	0	0	0	0	0	0	0	0	0	0	0	0	0	0	0	0	0	0	0	0	0	0	0	0	0	0	0	0	0	0	0	0	0	0	0	0	0	0	0
Moraceae	Broussonetia	Broussonetia papyrifera	构树	0	0	0	0	0	0	0	0	0	0	1	0	0	0	0	0	5	0	0	0	0	0	0	0	2	0	0	0	0	0	0	0	0	0	0	0	0	0	0	0	0	0	0	0	0	0
Simaroubaceae	Brucea	Brucea javanica	鸦胆子	0	1	0	1	0	1	1	0	0	0	1	1	0	0	0	0	1	0	0	0	0	1	0	0	1	0	1	0	0	0	0	1	1	0	0	1	0	0	0	0	0	0	0	0	0	0
Crassulaceae	Bryophyllum	Bryophyllum pinnatum	落地生根	0	0	0	0	0	0	0	0	0	0	0	0	0	0	0	0	0	0	0	0	0	0	0	0	0	0	0	0	0	0	0	15	0	0	0	0	0	0	0	0	0	0	0	0	0	0
Fabaceae	Cajanus	Cajanus cajan	木豆	0	0	0	0	0	0	0	0	0	0	0	0	0	0	0	0	0	0	0	0	0	0	0	2	0	0	0	0	0	0	0	0	0	0	1	0	0	0	0	0	0	0	0	0	0	0
Fabaceae	Cajanus	Cajanus scarabaeoides	蔓草虫豆	0	0	0	0	0	0	0	0	0	0	0	0	0	0	0	0	0	0	0	0	0	0	0	0	0	0	0	0	0	0	0	0	0	0	0	0	0	0	0	0	0	0	0	0	0	0
Palmae	Calamus	Calamus rhabdocladus	华南省藤	0	0	0	0	0	1	0	0	0	0	0	0	0	0	0	0	0	0	0	0	0	1	0	0	0	0	0	0	0	0	0	0	0	0	0	0	0	1	0	0	0	0	0	0	0	0
Palmae	Calamus	Calamus tetradactylus	白藤	0	0	0	0	0	0	0	0	0	0	0	0	0	0	0	0	0	0	0	0	0	0	0	0	0	0	0	0	0	0	0	0	0	0	0	0	0	0	0	0	0	0	0	0	0	0
Theaceae	Camellia	Camellia oleifera	油茶	0	0	0	0	0	0	0	0	0	0	0	0	0	0	2	0	0	0	0	0	0	0	0	0	0	0	0	0	0	0	0	0	0	0	0	0	0	0	0	0	0	0	0	0	1	0
Cannaceae	Canna	Canna indica	美人蕉	0	0	0	0	0	0	0	0	0	0	0	0	0	0	0	0	0	0	0	0	0	0	0	0	0	0	0	0	0	0	0	0	0	0	0	0	0	0	0	0	0	0	0	0	0	0
Rubiaceae	Canthium	Canthium horridum	猪肚木	0	0	0	0	0	0	0	0	0	0	0	0	0	0	0	0	0	1	0	0	0	0	0	0	0	0	0	0	0	0	0	0	0	0	0	0	0	0	0	0	0	0	0	0	0	0
Solanaceae	Capsicum	Capsicum annuum	辣椒	0	0	0	0	0	0	0	0	0	0	0	20	0	0	0	0	0	0	0	0	0	0	0	0	0	0	0	0	0	0	0	0	0	0	0	0	0	0	0	0	0	0	0	0	0	0
Sapindaceae	Cardiospermum	Cardiospermum halicacabum	倒地铃	0	0	0	0	0	0	0	0	0	0	0	0	0	0	0	0	0	0	0	0	0	0	0	0	0	0	0	0	0	0	0	0	0	0	0	0	0	0	0	0	0	0	0	0	0	0
Caricaceae	Carica	Carica papaya	番木瓜	0	0	0	0	0	0	0	0	0	0	0	0	0	0	0	0	0	0	0	0	0	0	0	0	10	0	0	0	0	0	0	0	0	0	0	0	0	0	0	0	0	0	0	0	0	0
Boraginaceae	Carmona	Carmona microphylla	基及树	1	0	0	0	0	0	0	0	0	0	0	0	1	0	0	0	0	0	0	0	0	0	0	0	0	0	0	0	0	0	1	0	0	0	0	0	0	0	0	0	0	0	0	0	0	0
Palmae	Caryota	Caryota mitis	短穗鱼尾葵	0	0	0	1	1	0	0	0	0	0	0	0	0	0	0	0	0	1	0	0	0	0	0	0	0	0	0	0	0	0	0	0	0	0	0	0	0	0	1	0	0	0	0	0	0	0
Lauraceae	Cassytha	Cassytha filiformis	无根藤	0	0	0	0	0	0	0	0	0	0	0	0	0	0	0	0	0	0	0	0	0	0	0	0	0	0	0	0	0	0	0	0	0	0	0	0	0	0	0	0	0	0	0	0	0	0
Casuarinaceae	Casuarina	Casuarina equisetifolia	木麻黄	0	0	0	0	7	0	0	0	5	3	0	0	0	0	0	0	0	0	0	0	0	0	0	0	0	0	0	0	0	0	0	0	1	2	0	0	0	4	0	3	0	0	0	0	1	0
Apocynaceae	Catharanthus	Catharanthus roseus	长春花	0	20	0	0	0	0	0	0	0	0	0	0	0	0	0	0	0	0	0	0	0	0	0	0	0	0	0	0	0	0	0	0	0	0	0	0	0	0	0	0	0	0	0	0	0	0
Rubiaceae	Catunaregam	Catunaregam spinosa	山石榴	0	0	0	0	0	0	0	0	0	0	0	0	0	0	0	0	0	0	0	0	0	0	0	0	0	0	0	0	0	0	0	0	0	0	0	0	0	0	0	0	0	0	0	0	0	0
Vitaceae	Cayratia	Cayratia japonica	乌蔹梅	0	0	0	0	0	0	0	0	0	0	0	0	0	0	0	0	0	20	0	0	0	0	0	0	0	0	0	20	0	0	0	0	0	0	0	0	0	0	0	0	0	0	0	0	0	0
Amaranthaceae	Celosia	Celosia argentea	青葙	0	0	0	0	0	0	0	0	0	0	0	0	0	0	0	0	0	0	0	0	0	0	0	0	0	0	0	0	0	0	0	0	0	0	0	0	0	0	0	0	0	0	0	0	0	0
Fabaceae	Christia	Christia vespertilionis	蝙蝠草	0	0	0	0	0	0	0	0	0	0	0	0	0	0	0	0	0	0	0	0	0	0	0	0	0	0	0	0	0	0	0	0	0	0	0	0	0	0	0	0	0	0	0	0	0	0
Compositae	Chromolaena	Chromolaena odorata	飞机草	0	5	10	30	65	0	0	0	0	0	10	0	30	0	60	0	0	0	0	10	0	0	20	0	10	0	25	30	30	10	0	60	40	0	40	0	30	0	20	0	40	0	10	0	0	0
Poaceae	Chrysopogon	Chrysopogon aciculatus	竹节草	0	0	0	0	0	0	0	0	0	0	0	0	0	0	0	0	0	0	0	0	0	0	0	0	0	0	0	0	0	0	0	0	0	0	0	0	0	0	0	0	0	0	0	0	0	0
Meliaceae	Chukrasia	Chukrasia tabularis	麻楝	0	0	0	0	0	0	0	0	0	0	0	1	1	0	0	0	0	0	0	0	0	0	0	1	0	0	1	0	0	0	0	0	0	0	0	1	0	0	0	0	0	0	0	0	1	1
Vitaceae	Cissus	Cissus pteroclada	翼茎白粉藤	0	0	0	0	0	0	0	0	0	0	0	0	0	10	0	0	0	0	0	0	0	0	0	0	0	0	0	0	0	0	0	0	0	0	0	0	0	0	0	0	0	0	0	0	0	0
Vitaceae	Cissus	Cissus repens	白粉藤	0	0	0	0	0	0	0	0	0	0	0	0	0	0	0	0	0	0	0	0	0	0	0	0	0	0	0	0	0	0	0	0	0	0	0	0	0	0	0	0	0	0	0	0	0	20
Rutaceae	Citrus	Citrus maxima	柚	0	0	0	0	0	0	0	0	0	0	0	0	0	0	0	0	0	0	0	0	0	0	0	1	0	0	0	0	0	0	0	0	0	0	0	0	0	0	0	0	0	0	0	0	2	0
Rutaceae	Citrus	Citrus reticulata	柑橘	0	0	0	0	0	0	0	0	0	0	0	0	0	0	0	0	0	0	0	0	0	0	0	0	0	0	0	0	0	0	0	0	0	0	0	0	0	0	0	0	0	0	0	0	1	0
Rutaceae	Clausena	Clausena excavata	假黄皮	0	0	0	0	0	0	0	0	0	0	0	0	1	0	0	0	0	0	0	0	0	0	0	0	0	0	0	0	0	0	0	0	0	0	0	0	0	0	0	0	0	0	0	0	0	0
Rutaceae	Clausena	Clausena lansium	黄皮	0	0	0	0	0	0	0	0	0	0	0	0	0	12	0	0	0	0	0	0	0	0	0	6	0	0	0	0	0	0	0	0	0	0	0	0	0	0	0	0	0	0	0	0	0	0
Capparaceae	Cleome	Cleome rutidosperma	皱子白花菜	0	0	0	0	0	0	0	0	0	0	0	0	0	0	0	0	0	0	0	0	0	0	0	0	0	0	0	0	0	0	0	0	0	0	0	0	0	0	0	0	0	0	0	0	0	0
Capparaceae	Cleome	Cleome viscosa	黄花草	0	0	0	0	0	0	0	0	0	0	0	0	0	0	0	0	0	0	0	0	0	0	0	0	0	0	0	0	0	0	0	0	0	0	0	0	0	0	0	0	0	0	0	0	0	0
Verbenaceae	Clerodendrum	Clerodendrum cyrtophyllum	大青	0	0	0	0	0	0	0	0	1	0	0	0	0	0	0	0	0	0	0	0	0	0	0	0	1	0	0	0	0	0	0	0	0	0	0	0	0	0	0	0	0	0	0	0	0	0
Verbenaceae	Clerodendrum	Clerodendrum japonicum	赪桐	0	0	0	0	1	0	0	0	0	0	0	0	0	0	0	0	0	0	0	0	0	0	0	0	0	0	0	0	0	0	0	0	0	0	0	0	0	0	0	0	0	0	0	0	0	0
Acanthaceae	Clinacanthus	Clinacanthus nutans	鳄嘴花	0	0	0	0	0	0	0	0	0	0	0	0	0	0	0	0	0	0	0	0	0	0	0	0	0	0	0	0	0	0	0	0	0	0	0	0	0	0	0	0	0	0	0	0	0	0
Cucurbitaceae	Coccinia	Coccinia grandis	红瓜	0	0	0	0	0	0	0	0	0	0	0	0	0	0	0	0	0	0	0	0	0	0	0	0	0	0	0	0	0	0	50	0	0	0	0	0	0	0	0	0	0	0	0	0	0	0
Palmae	Cocos	Cocos nucifera	椰子	0	0	0	0	0	0	0	0	0	0	0	0	0	0	0	2	0	0	0	0	0	0	0	0	0	0	0	0	0	0	0	0	0	0	0	0	0	0	0	0	0	0	0	0	0	0
Rubiaceae	Coffea	Coffea arabica	咖啡	0	0	0	0	0	0	0	0	0	0	0	0	0	0	0	0	0	0	0	0	0	0	0	0	0	0	0	0	0	0	0	0	0	0	0	0	0	0	0	0	0	0	0	0	0	0
Araceae	Colocasia	Colocasia esculenta 'Black Magic'	紫芋	0	0	0	0	0	0	0	0	0	0	0	0	0	0	0	0	0	0	0	0	0	0	0	0	0	0	0	0	0	0	0	0	0	0	0	0	0	0	0	0	0	0	0	0	0	0
Araceae	Colocasia	Colocasia esculenta	芋	0	0	0	0	0	0	0	0	0	0	0	0	0	0	0	0	0	0	0	0	0	0	0	0	0	0	0	0	0	0	0	0	0	0	0	0	0	0	0	0	0	0	0	0	0	0
Commelinaceae	Commelina	Commelina communis	鸭趾草	0	0	0	0	0	0	0	0	0	0	0	0	0	0	15	0	0	0	0	0	0	0	0	10	20	0	10	0	0	0	30	0	0	0	0	0	0	0	0	0	0	0	0	0	20	0
Compositae	Crassocephalum	Crassocephalum crepidioides	野茼蒿	0	0	0	0	0	0	0	0	0	0	0	0	0	0	0	0	0	0	0	0	0	0	0	0	0	0	0	0	0	0	0	10	0	0	10	0	0	0	0	0	0	0	0	0	0	0
Capparaceae	Crateva	Crateva trifoliata	钝叶鱼木	0	0	0	0	0	0	0	0	0	0	0	0	0	0	0	0	0	0	0	0	0	0	0	0	0	0	0	0	0	0	0	0	0	0	0	0	0	0	0	0	0	0	0	0	0	0
Hypericaceae	Cratoxylum	Cratoxylum cochinchinense	黄牛木	0	1	0	0	0	0	0	0	0	0	1	0	0	0	0	0	0	0	0	1	0	0	0	0	0	0	0	0	0	0	0	0	0	0	0	0	0	0	0	0	0	0	0	0	0	0
Fabaceae	Crotalaria	Crotalaria pallida	猪屎豆	0	0	0	0	0	0	0	0	0	0	0	0	0	0	0	0	0	0	0	0	0	0	0	0	0	0	0	0	0	0	0	0	0	0	0	0	0	0	0	0	0	0	0	0	0	0
Thelypteridaceae	Cyclosorus	Cyclosorus parasiticus	华南毛蕨	0	0	0	0	0	0	0	0	0	0	0	0	0	0	0	0	0	0	0	0	0	0	0	0	0	0	0	0	0	0	0	0	0	0	0	0	0	0	0	0	0	0	0	0	40	0
Cyperaceae	Cyperus	Cyperus rotundus	香附子	0	0	0	0	0	0	0	0	0	0	0	0	0	0	0	0	0	0	0	0	0	0	0	0	0	0	0	0	0	0	0	0	0	0	0	0	0	30	0	0	0	0	0	0	0	0
Fabaceae	Dalbergia	Dalbergia odorifera	降香	0	0	0	3	0	0	0	0	0	0	0	1	0	0	0	0	0	0	0	0	0	0	0	0	0	0	0	0	0	0	2	0	0	0	0	0	0	0	0	0	0	0	0	0	0	0
Solanaceae	Datura	Datura stramonium	曼陀罗	0	0	0	0	0	0	0	0	0	0	0	0	0	0	0	0	0	0	0	0	0	0	0	0	0	0	0	0	0	0	0	0	0	0	0	0	0	0	0	0	0	0	0	20	0	0
Fabaceae	Delonix	Delonix regia	凤凰木	0	0	0	0	0	0	0	0	0	0	0	3	0	0	0	0	0	0	0	0	0	0	0	0	0	0	0	0	0	0	0	0	0	0	0	0	0	0	0	0	0	0	0	0	0	0
Fabaceae	Desmodium	Desmodium oxyphyllum	山蚂蝗	0	0	0	0	0	0	0	0	0	0	0	0	0	0	0	0	0	0	0	0	0	0	0	0	0	0	0	0	0	0	0	0	0	0	0	0	0	0	0	0	0	0	0	0	0	0
Fabaceae	Desmodium	Desmodium triflorum	三点金	0	0	0	0	0	0	0	0	0	0	0	0	0	0	0	0	0	0	0	0	0	0	0	0	0	0	0	0	0	0	0	0	0	0	0	0	0	0	0	0	0	0	0	0	0	0
Annonaceae	Desmos	Desmos chinensis	假鹰爪	0	0	0	0	0	0	0	0	0	0	0	0	0	0	0	0	0	0	0	0	0	0	0	0	0	0	0	0	0	0	0	0	0	0	0	0	0	0	0	0	0	0	0	0	0	0
Sapindaceae	Dimocarpus	Dimocarpus longan	龙眼	0	0	0	3	0	22	0	0	0	0	1	0	5	0	3	0	2	0	0	0	0	1	0	0	0	0	9	0	0	0	1	0	0	0	1	5	3	1	0	0	0	0	0	0	0	0
Ebenaceae	Diospyros	Diospyros strigosa	毛柿	0	0	0	0	0	0	0	0	0	0	0	2	0	0	0	0	0	0	0	0	0	0	1	1	0	0	0	0	0	0	0	1	1	0	0	1	0	1	0	0	0	0	0	0	0	0
Cucurbitaceae	Diplocyclos	Diplocyclos palmatus	毒瓜	0	0	0	0	0	0	0	0	0	0	0	0	0	0	0	0	0	0	0	0	0	0	0	0	0	0	0	0	0	0	40	0	0	0	0	0	0	0	0	0	0	0	0	0	0	0
Apocynaceae	Dischidia	Dischidia chinensis	眼树莲	0	0	0	0	0	0	0	0	0	0	0	0	0	0	0	0	0	0	0	0	0	0	0	0	0	0	0	0	0	0	0	0	0	0	0	0	0	0	0	0	0	0	0	0	0	0
Bignoniaceae	Dolichandrone	Dolichandrone cauda-felina	猫尾木	0	0	0	0	0	0	0	0	0	0	0	0	0	0	0	0	0	0	0	0	0	0	0	0	0	0	0	0	0	0	0	0	0	0	2	0	0	0	0	0	0	0	0	0	0	0
Asparagaceae	Dracaena	Dracaena cambodiana	海南龙血树	0	0	0	0	0	0	0	0	0	0	0	0	0	0	0	0	0	0	0	0	0	0	0	0	0	0	0	0	0	0	0	0	0	0	0	0	0	0	0	0	0	0	0	0	0	0
Fabaceae	Dunbaria	Dunbaria truncata	鸽子豆	0	0	0	0	0	0	0	0	0	0	0	0	0	0	0	0	0	0	0	0	0	0	0	0	0	0	0	0	0	0	0	0	0	0	0	0	0	0	0	0	0	0	0	0	0	0
Meliaceae	Dysoxylum	Dysoxylum excelsum	樫木	0	0	0	0	0	0	0	0	0	0	0	0	0	0	0	0	0	0	0	0	0	0	2	0	0	0	0	0	0	0	0	0	0	0	0	0	0	0	0	0	0	0	0	0	0	0
Compositae	Eclipta	Eclipta prostrata	鳢肠	0	0	0	0	0	0	0	0	0	0	5	0	0	0	0	0	0	0	0	0	0	0	0	0	0	0	0	0	0	0	0	0	0	0	0	0	0	0	0	0	0	0	0	0	0	0
Elaeagnaceae	Elaeagnus	Elaeagnus gonyanthes	角花胡颓子	0	0	0	0	0	0	0	0	0	0	0	0	0	0	0	0	0	0	0	0	0	0	0	0	0	0	0	0	0	0	0	0	0	0	0	0	0	0	0	0	0	0	0	0	0	0
Compositae	Emilia	Emilia sonchifolia	一点红	5	0	0	0	0	0	0	0	0	0	0	0	0	0	0	0	0	0	0	0	0	0	0	0	0	0	0	0	0	0	0	0	0	0	0	0	0	0	0	5	0	0	0	0	0	0
Araceae	Epipremnum	Epipremnum pinnatum	麒麟叶	0	0	0	0	0	0	0	0	0	0	0	0	0	0	0	0	0	0	0	0	0	0	0	0	0	0	0	0	0	0	0	0	0	30	0	0	0	0	0	0	0	0	0	0	0	0
Compositae	Erigeron	Erigeron annuus	一年蓬	0	0	0	0	0	25	0	0	5	0	0	0	0	0	0	10	0	0	0	0	0	0	0	0	0	0	0	0	0	20	0	0	0	0	0	0	0	20	0	0	0	0	0	0	0	0
Fabaceae	Erythrina	Erythrina crista-galli	鸡冠刺桐	0	0	0	0	0	0	0	0	0	0	0	0	0	0	0	0	0	0	0	0	0	0	0	0	0	0	0	0	0	0	0	0	0	0	0	0	0	0	0	0	0	0	0	0	0	0
Myrtaceae	Eucalyptus	Eucalyptus robusta	桉	0	0	0	0	0	0	0	0	0	0	0	0	0	0	11	1	0	0	0	4	0	0	0	0	0	28	0	0	0	0	0	0	0	0	0	0	0	0	0	0	0	0	0	0	0	0
Euphorbiaceae	Euphorbia	Euphorbia hirta	飞扬草	0	0	0	0	0	0	0	0	0	0	0	0	0	0	0	0	0	0	0	0	0	0	0	0	0	0	0	0	0	0	0	0	0	0	0	0	0	0	0	0	0	0	0	0	0	0
Moraceae	Ficus	Ficus altissima	高山榕	0	1	0	0	0	0	0	0	0	0	0	0	0	2	1	0	0	0	0	0	0	0	0	0	0	0	0	0	0	0	0	0	1	0	0	0	0	0	0	0	0	0	0	0	0	0
Moraceae	Ficus	Ficus benjamina	垂叶榕	0	0	0	0	0	0	0	0	0	0	0	0	0	0	0	1	0	1	0	0	0	0	0	0	0	0	0	0	0	0	0	0	0	0	0	0	0	0	0	0	0	0	0	0	0	0
Moraceae	Ficus	Ficus heterophylla	山榕	0	0	0	0	0	0	0	0	0	0	0	0	0	0	0	0	0	0	1	0	0	0	0	0	0	0	0	0	0	0	0	0	0	0	0	0	0	0	0	0	0	0	0	0	0	0
Moraceae	Ficus	Ficus hispida	对叶榕	1	1	0	1	1	1	1	0	0	1	1	0	0	0	0	0	0	1	0	0	2	0	0	0	1	0	0	0	0	0	0	0	0	0	0	0	0	0	0	2	0	0	0	0	0	0
Moraceae	Ficus	Ficus microcarpa	榕树	0	0	0	0	7	0	1	0	0	0	1	0	1	0	0	1	0	0	0	0	0	0	0	0	0	0	0	0	0	0	0	0	0	0	0	0	0	0	0	0	0	0	0	0	0	0
Moraceae	Ficus	Ficus pumila	薜荔	0	0	0	0	0	0	0	0	0	0	0	0	0	0	0	0	0	0	0	0	0	50	0	0	0	0	0	0	0	0	0	0	0	0	0	0	0	0	0	0	0	0	0	0	0	0
Moraceae	Ficus	Ficus tinctoria subsp. gibbosa	斜叶榕	0	0	0	0	0	0	1	0	0	0	0	0	0	0	1	0	0	0	0	0	0	0	0	0	0	0	0	0	0	0	0	0	0	0	0	0	0	0	0	0	0	0	0	0	0	0
Moraceae	Ficus	Ficus virens	黄葛树	0	0	0	0	0	0	0	0	0	0	0	0	0	0	0	1	0	0	0	0	0	0	0	0	0	0	0	0	0	0	0	0	0	0	0	0	0	0	0	0	0	0	0	0	0	0
Euphorbiaceae	Flueggea	Flueggea virosa	白饭树	0	0	0	0	0	0	1	0	0	0	0	0	0	0	0	0	0	0	1	0	0	0	0	0	0	0	0	0	0	0	0	0	0	0	0	0	0	0	1	1	0	0	0	0	0	0
Rutaceae	Glycosmis	Glycosmis pentaphylla	山小橘	1	0	0	0	0	1	0	0	0	0	0	0	0	0	0	0	0	0	0	0	0	0	1	1	0	0	0	0	0	0	1	1	0	0	0	0	0	0	0	0	0	0	0	0	0	0
Celastraceae	Gymnosporia	Gymnosporia royleana	细叶裸实	0	0	0	0	0	0	0	0	0	0	0	0	0	0	0	0	0	1	0	0	0	0	0	0	0	0	0	1	0	0	0	0	0	0	0	0	0	0	0	0	0	0	0	0	0	0
Rubiaceae	Hamelia	Hamelia patens	长隔木	0	0	0	0	0	0	0	0	0	0	0	0	0	0	0	0	0	0	0	0	0	0	0	0	0	0	0	0	0	0	0	0	0	0	0	0	0	0	0	0	0	0	0	0	0	0
Simaroubaceae	Harrisonia	Harrisonia perforata	牛筋果	0	0	0	0	0	0	0	0	0	0	1	0	0	1	1	0	0	0	0	0	0	0	0	0	0	0	0	1	0	0	1	0	0	0	0	0	1	0	0	0	0	1	0	0	0	0
Boraginaceae	Heliotropium	Heliotropium indicum	大尾摇	0	0	0	0	0	0	0	0	0	0	0	0	0	0	0	0	0	0	0	0	0	0	0	0	0	0	0	0	0	0	0	0	0	0	0	0	0	0	0	0	0	0	0	0	0	0
Malvaceae	Heritiera	Heritiera littoralis	银叶树	0	0	0	1	0	0	0	0	0	0	0	0	0	0	0	0	0	0	0	0	0	0	0	0	0	0	0	0	0	0	0	0	0	0	0	0	0	0	0	0	0	0	0	0	0	0
Araliaceae	Heteropanax	Heteropanax fragrans	幌伞枫	0	0	0	0	0	0	0	0	0	0	0	0	0	0	0	0	0	0	0	0	0	0	0	1	0	0	0	0	0	0	0	0	0	0	0	0	0	0	0	0	0	0	0	0	0	0
Malvaceae	Hibiscus	Hibiscus tiliaceus	黄槿	0	0	0	0	0	0	0	0	0	0	1	0	0	0	0	0	0	0	0	0	0	0	0	0	0	0	0	0	1	0	0	0	0	0	0	0	0	0	0	0	0	0	0	0	0	0
Salicaceae	Homalium	Homalium stenophyllum	母生	0	0	0	0	0	0	0	0	0	0	0	0	0	0	0	0	0	0	0	0	0	0	0	0	0	0	0	0	0	0	0	0	0	0	0	0	0	0	0	0	0	0	0	0	0	0
Apocynaceae	Hoya	Hoya carnosa	球兰	0	0	0	0	0	0	0	0	0	0	0	0	0	0	0	0	0	0	0	0	0	0	0	0	0	0	0	0	0	0	0	0	0	0	0	0	0	0	0	0	0	0	0	0	0	0
Apocynaceae	Hoya	Hoya pottsii	铁草鞋	0	0	0	0	0	0	0	0	0	0	0	0	0	0	0	0	0	0	0	0	0	0	0	0	0	0	0	0	0	0	0	0	0	0	0	0	0	0	0	0	0	0	0	0	0	0
Apiaceae	Hydrocotyle	Hydrocotyle sibthorpioides	天胡荽	0	0	0	0	0	0	0	0	0	0	0	0	0	0	0	0	0	0	0	0	0	0	0	0	0	0	0	0	0	0	0	0	0	0	0	0	0	0	0	0	0	0	0	0	0	0
Cactaceae	Hylocereus	Hylocereus undatus	火龙果	0	0	0	0	0	0	0	0	0	0	0	0	0	0	0	0	0	0	0	0	0	0	0	0	0	0	0	0	0	0	0	0	0	0	0	0	0	0	0	0	0	0	0	0	0	0
Fabaceae	Hylodesmum	Hylodesmum podocarpum	长柄山蚂蟥	0	0	0	0	0	0	0	0	0	0	0	0	0	0	0	0	0	0	0	0	0	0	0	0	0	0	0	0	0	0	0	0	0	0	0	0	0	0	0	0	0	0	0	0	0	0
Aquifoliaceae	Ilex	Ilex rotunda	铁冬青	0	0	0	0	0	0	0	0	0	0	0	0	0	1	0	0	0	0	0	0	0	0	0	0	0	0	0	0	0	0	0	0	0	0	0	0	0	0	0	0	0	0	0	0	0	0
Convolvulaceae	Ipomoea	Ipomoea obscura	小心叶薯	0	0	0	0	0	0	0	0	0	0	0	0	0	0	0	0	0	0	0	0	0	0	0	0	0	0	0	0	0	0	0	0	0	0	0	0	0	0	0	0	0	0	0	0	0	0
Oleaceae	Jasminum	Jasminum elongatum	扭肚藤	0	0	0	0	0	0	0	0	0	0	0	0	1	0	0	0	0	0	0	0	0	0	0	0	0	0	0	0	0	0	0	0	0	0	0	0	0	0	0	0	0	0	0	0	0	0
Euphorbiaceae	Jatropha	Jatropha curcas	麻疯树	0	0	0	0	2	0	0	0	0	0	0	0	0	0	0	0	0	0	0	0	0	1	0	0	0	0	1	2	0	0	0	0	0	0	0	0	0	0	0	0	0	0	0	0	0	0
Lythraceae	Lagerstroemia	Lagerstroemia speciosa	大花紫薇	0	0	0	0	0	0	0	2	0	0	0	0	0	0	0	0	0	0	0	0	0	0	0	0	0	0	0	0	0	0	0	0	0	0	0	0	0	0	0	0	0	0	0	0	0	0
Verbenaceae	Lantana	Lantana camara	马缨丹	0	1	0	0	1	0	1	1	1	1	0	1	10	1	0	1	0	0	1	0	1	0	1	0	0	1	1	1	1	0	0	0	0	1	0	0	0	0	1	1	1	0	0	0	0	1
Rosaceae	Laurocerasus	Laurocerasus zippeliana	大叶桂樱	0	0	0	0	0	0	0	0	0	0	0	0	0	0	0	0	0	0	0	0	0	0	0	0	0	0	0	0	0	0	0	0	0	0	0	0	0	0	0	0	0	0	0	0	0	0
Polypodiaceae	Lemmaphyllum	Lemmaphyllum microphyllum	伏石蕨	0	0	0	0	0	0	0	0	0	0	0	0	0	0	0	0	0	0	0	0	0	0	0	0	0	0	0	0	0	0	0	0	0	0	0	0	0	0	0	0	0	0	0	0	0	0
Fabaceae	Leucaena	Leucaena leucocephala	银合欢	0	0	0	0	0	0	0	0	0	0	0	0	0	0	0	0	0	0	0	0	0	0	0	0	0	0	0	0	0	0	0	0	0	0	0	0	0	0	0	0	0	0	0	0	0	0
Sapindaceae	Litchi	Litchi chinensis	荔枝	0	0	30	0	0	0	0	0	0	0	0	1	0	13	0	0	4	0	0	0	0	0	5	4	0	0	0	0	0	0	5	8	2	1	0	6	3	0	0	0	0	13	0	1	0	1
Fagaceae	Lithocarpus	Lithocarpus naiadarum	水仙柯	0	0	0	0	0	0	0	0	0	0	0	0	0	0	0	0	0	0	0	0	0	0	0	0	0	0	0	0	0	0	0	0	0	0	0	0	0	0	0	0	0	0	0	0	8	0
Lauraceae	Litsea	Litsea glutinosa	潺槁木姜子	0	0	0	0	0	0	0	0	3	0	0	0	1	1	1	0	0	0	0	1	0	0	0	0	0	1	0	0	0	0	0	0	0	1	0	0	0	1	1	1	0	1	0	0	0	0
Lauraceae	Litsea	Litsea monopetala	假柿木姜子	0	0	0	0	0	0	0	0	0	0	0	0	0	0	0	0	0	0	0	0	0	0	0	0	0	0	0	0	0	0	0	0	0	0	0	0	0	0	0	0	0	1	0	0	0	0
Caprifoliaceae	Lonicera	Lonicera confusa	华南忍冬	0	0	0	0	0	0	0	0	0	0	0	0	0	0	0	0	0	0	0	0	0	0	0	0	0	0	0	0	0	0	0	0	0	0	0	0	0	0	0	0	0	0	0	0	0	0
Sapotaceae	Lucuma	Lucuma nervosa	蛋黄果	0	0	0	0	0	0	0	0	0	0	0	0	0	0	0	0	0	0	0	0	0	0	0	0	0	0	0	0	0	0	0	0	0	0	0	0	0	0	0	0	0	0	0	0	0	0
Onagraceae	Ludwigia	Ludwigia octovalvis	毛草龙	0	0	0	0	0	0	0	0	0	0	0	0	0	0	10	0	0	0	0	0	0	0	0	0	0	0	0	0	0	0	0	0	0	0	0	0	0	0	0	0	0	0	0	0	0	0
Cucurbitaceae	Luffa	Luffa aegyptiaca	丝瓜	0	0	0	0	0	0	0	0	0	0	0	0	0	0	0	0	0	0	0	0	0	0	0	0	0	0	0	0	0	0	0	0	0	0	0	0	0	0	0	0	0	0	0	0	0	0
Lygodiaceae	Lygodium	Lygodium japonicum	海金沙	0	0	0	0	0	0	0	0	0	0	0	0	0	0	0	0	0	0	0	0	0	0	0	0	0	0	0	0	0	0	0	0	0	0	0	0	0	0	0	0	0	0	0	0	0	0
Euphorbiaceae	Mallotus	Mallotus apelta	白背叶	0	0	0	0	0	0	0	0	0	0	0	0	0	0	0	0	0	0	0	0	0	0	0	0	0	0	0	0	0	0	0	0	0	0	0	0	0	0	0	0	0	0	0	0	0	0
Euphorbiaceae	Mallotus	Mallotus paniculatus	白楸	0	0	0	0	0	0	0	0	0	0	0	0	0	0	0	0	0	0	0	0	0	0	0	0	0	1	0	0	0	0	0	0	0	0	0	0	1	0	0	0	0	0	0	0	0	0
Euphorbiaceae	Mallotus	Mallotus philippensis	粗糠柴	0	0	3	1	1	0	0	0	0	0	0	0	0	0	0	0	0	0	0	0	0	0	1	0	0	0	0	0	0	0	0	0	0	0	0	0	0	0	0	0	0	0	0	0	0	0
Malvaceae	Malvastrum	Malvastrum coromandelianum	赛葵	0	0	0	0	0	0	30	0	0	0	0	0	0	0	0	0	0	0	0	0	0	0	0	0	0	0	0	0	0	0	0	0	0	0	0	0	0	0	0	0	0	0	0	0	0	0
Anacardiaceae	Mangifera	Mangifera indica	杧果	0	0	0	0	0	0	0	0	0	0	0	0	0	0	0	0	0	0	0	0	0	0	0	0	0	0	0	0	0	0	0	0	0	1	0	0	0	0	0	0	0	0	0	0	1	0
Euphorbiaceae	Manihot	Manihot esculenta	木薯	0	0	0	0	0	0	0	0	0	0	0	0	0	0	0	0	0	0	0	0	0	0	0	0	0	0	0	0	0	0	0	0	0	0	0	0	0	0	0	1	0	0	0	0	0	0
Sapotaceae	Manilkara	Manilkara zapota	人心果	0	0	0	0	0	0	0	0	0	0	0	0	0	0	0	0	0	0	0	0	0	0	0	0	0	0	0	0	0	0	0	0	0	0	0	0	0	0	0	0	0	0	0	0	0	0
Meliaceae	Melia	Melia azedarach	楝	0	0	0	0	5	0	0	0	0	0	2	0	0	1	0	7	4	1	1	0	0	2	0	1	0	0	4	0	6	1	2	0	0	1	0	0	0	0	0	1	0	1	0	1	0	4
Rutaceae	Melicope	Melicope pteleifolia	三桠苦	0	0	0	0	0	0	0	0	0	0	0	0	0	0	0	0	0	0	0	0	0	0	0	0	0	0	0	0	0	0	0	0	0	0	0	0	0	0	0	0	0	0	0	0	0	0
Poaceae	Melinis	Melinis repens	红毛草	0	0	0	0	30	0	0	0	40	0	0	0	0	0	0	0	0	0	0	0	0	0	0	0	0	0	0	0	0	0	0	0	0	0	0	0	0	0	0	0	40	0	0	0	0	0
Convolvulaceae	Merremia	Merremia vitifolia	掌叶鱼黄草	0	0	0	0	0	0	50	0	0	0	0	0	0	0	0	0	0	0	5	0	0	0	0	0	0	0	0	0	0	0	0	0	0	0	0	0	0	0	0	0	60	0	0	0	0	0
Malvaceae	Microcos	Microcos paniculata	破布叶	0	0	0	0	0	0	0	1	0	2	0	0	0	0	0	1	1	0	0	0	0	0	0	0	0	0	0	0	1	0	0	1	0	0	0	0	1	1	1	0	0	0	0	0	0	1
Polypodiaceae	Microlepia	Microlepia marginata	边缘鳞盖蕨	0	0	0	0	0	0	0	0	0	0	0	0	0	0	0	0	0	0	0	0	0	0	0	0	0	0	0	0	0	0	0	0	0	0	0	0	0	0	0	0	0	0	0	0	0	0
Rutaceae	Micromelum	Micromelum falcatum	大管	0	0	0	0	0	0	0	0	0	0	0	0	0	0	0	0	0	0	0	0	0	0	0	0	0	0	0	0	0	0	0	0	0	0	0	0	0	0	0	0	0	0	0	0	1	0
Poaceae	Microstegium	Microstegium fasciculatum	蔓生莠竹	0	0	0	0	0	0	0	0	0	0	0	0	0	0	0	0	0	0	0	0	0	0	0	0	0	40	0	30	0	0	0	0	0	0	0	0	0	0	0	0	0	0	40	0	0	0
Compositae	Mikania	Mikania micrantha	薇甘菊	0	0	0	0	0	0	0	0	0	0	0	0	0	0	0	0	0	0	0	70	0	0	0	40	0	0	0	0	0	0	0	0	10	0	0	0	30	0	0	40	0	0	10	0	0	0
Fabaceae	Mimosa	Mimosa bimucronata	光荚含羞草	0	0	0	0	0	0	0	0	0	0	0	0	0	0	0	0	0	0	0	0	0	0	0	0	0	0	0	0	0	0	1	0	0	0	0	0	0	0	0	0	0	0	0	0	0	0
Fabaceae	Mimosa	Mimosa invisa	巴西含羞草	0	0	0	0	0	0	0	0	0	0	0	0	0	0	0	0	0	0	0	0	0	0	0	0	0	0	0	0	0	0	0	0	0	0	0	0	0	0	0	0	0	0	0	0	0	0
Fabaceae	Mimosa	Mimosa pudica	含羞草	0	0	0	0	0	0	0	40	0	0	0	0	0	0	0	0	0	0	0	0	0	0	0	0	0	0	0	0	0	0	0	0	0	0	0	0	0	0	0	0	0	0	0	0	0	0
Nyctaginaceae	Mirabilis	Mirabilis jalapa	紫茉莉	0	0	0	0	0	0	0	0	0	0	0	0	0	0	0	0	0	0	0	0	0	0	0	0	0	0	0	0	0	0	0	0	0	0	0	0	0	0	0	0	0	0	0	0	0	0
Cucurbitaceae	Momordica	Momordica cochinchinensis	木鳖子	0	0	0	0	0	0	0	0	0	0	0	0	0	0	0	0	0	0	0	0	0	0	0	0	0	0	0	0	0	0	0	0	0	0	0	0	0	0	0	0	0	0	0	0	0	0
Moraceae	Morus	Morus alba	桑树	0	0	0	0	0	0	0	0	0	0	0	0	0	0	0	0	0	0	0	0	0	0	0	0	0	0	0	0	0	0	0	0	0	0	0	0	0	0	0	0	0	0	0	0	0	0
Elaeocarpaceae	Muntingia	Muntingia calabura	文定果	0	0	0	0	0	0	0	0	0	0	0	0	0	0	0	0	0	0	0	0	0	0	0	0	0	0	0	0	0	0	0	0	0	0	0	0	0	0	0	0	0	0	0	0	0	0
Rutaceae	Murraya	Murraya paniculata	九里香	0	0	0	0	0	0	0	0	0	0	0	0	0	0	0	0	0	0	0	0	0	0	0	0	0	0	0	0	0	0	0	0	0	0	0	0	0	0	0	0	0	0	0	0	0	0
Musaceae	Musa	Musa acuminata	香蕉	0	0	0	0	0	0	0	0	0	0	0	0	0	0	0	0	0	0	0	0	0	0	0	0	0	0	0	0	0	0	0	0	0	0	0	0	0	0	0	0	0	0	0	0	0	0
Rubiaceae	Mussaenda	Mussaenda pubescens	玉叶金花	0	0	0	0	0	0	0	0	0	0	0	0	0	0	0	0	0	0	0	0	0	0	0	0	0	0	0	0	0	0	0	0	0	0	0	0	0	0	0	0	0	0	0	0	0	0
Nephrolepidaceae	Nephrolepis	Nephrolepis cordifolia	肾蕨	0	0	0	0	0	0	0	0	0	0	0	0	0	0	0	0	0	0	0	0	0	0	0	0	0	0	0	0	0	0	0	0	0	0	0	0	0	0	0	0	0	0	0	0	0	0
Lamiaceae	Ocimum	Ocimum basilicum	罗勒	0	0	0	0	0	0	0	0	0	0	0	0	0	0	0	0	0	0	0	0	0	0	0	0	0	0	0	0	0	0	0	0	0	0	0	0	0	0	0	0	0	0	0	0	0	0
Liliaceae	Ophiopogon	Ophiopogon japonicus	麦冬	0	0	0	0	0	0	0	0	0	0	0	0	0	0	0	0	0	0	0	0	0	0	0	0	0	0	0	0	0	0	0	0	10	0	0	0	0	0	0	0	0	30	0	0	20	0
Poaceae	Oplismenus	Oplismenus compositus	竹叶草	0	0	0	0	0	0	0	0	0	0	0	0	0	0	0	0	0	0	0	0	0	0	0	0	0	0	0	0	0	0	0	0	5	0	0	0	0	0	0	0	0	0	0	0	0	0
Oxalidaceae	Oxalis	Oxalis corniculata	酢浆草	0	0	0	0	0	0	0	0	0	50	0	0	0	0	0	10	0	0	0	0	0	0	0	0	0	0	0	0	0	50	0	15	0	0	0	0	0	20	0	0	0	0	0	0	0	30
Oxalidaceae	Oxalis	Oxalis corymbosa	红花酢浆草	0	0	0	0	0	0	0	0	0	0	0	0	0	0	0	0	0	0	0	0	0	0	0	0	0	0	0	0	0	0	0	0	0	0	0	0	0	0	0	0	0	0	0	0	0	0
Malvaceae	Pachira	Pachira glabra	光瓜栗	0	0	0	0	0	2	0	0	0	0	0	0	0	0	0	0	0	0	0	0	0	0	0	0	0	0	0	0	0	0	0	0	0	0	0	0	0	0	0	0	0	0	0	0	0	0
Rubiaceae	Paederia	Paederia foetida	鸡屎藤	0	0	0	0	10	20	0	20	0	0	0	0	0	0	0	0	40	0	0	0	0	0	0	0	0	0	0	0	20	0	0	40	0	0	0	0	0	0	0	0	0	0	0	0	0	0
Pandanaceae	Pandanus	Pandanus tectorius	露兜树	0	0	0	0	0	0	0	0	0	0	0	0	0	0	0	0	0	0	0	0	0	0	0	0	0	0	0	0	0	0	0	0	0	0	0	0	0	0	0	0	0	0	0	0	0	0
Compositae	Parthenium	Parthenium hysterophorus	银胶菊	0	0	0	0	0	0	15	0	0	0	0	0	0	0	0	0	0	0	0	0	0	0	0	0	0	0	0	0	0	0	0	0	0	0	0	0	0	0	0	0	0	0	0	0	0	0
Passifloraceae	Passiflora	Passiflora foetida	龙珠果	0	0	0	0	0	0	0	0	0	0	0	0	0	0	0	0	0	0	0	0	0	0	0	0	0	0	0	0	0	0	0	0	0	0	0	0	0	0	0	0	0	0	0	0	0	0
Urticaceae	Pellionia	Pellionia repens	吐烟花	0	0	0	0	0	0	0	0	0	0	0	0	0	40	0	0	0	0	0	0	0	0	40	0	0	0	0	0	0	0	0	0	40	0	0	40	0	0	0	0	0	40	0	0	40	40
Marantaceae	Phrynium	Phrynium rheedei	柊叶	0	0	0	0	0	0	0	0	0	0	0	0	0	0	0	0	0	0	0	0	0	0	0	0	0	0	0	0	0	0	0	0	0	0	0	0	0	0	0	0	0	0	0	0	0	0
Euphorbiaceae	Phyllanthus	Phyllanthus urinaria	叶下珠	0	0	0	0	0	0	0	0	0	0	0	0	0	0	0	0	0	0	0	0	0	0	0	0	0	0	0	0	0	0	0	0	0	0	0	0	0	0	0	0	0	0	0	0	0	0
Fabaceae	Phyllodium	Phyllodium pulchellum	排钱树	0	0	0	0	0	0	0	0	1	0	0	0	0	0	0	0	0	0	0	0	0	0	0	0	0	0	0	0	0	0	0	0	0	0	0	0	0	0	0	0	0	0	0	0	0	0
Fabaceae	Phyllodium	Phyllodium pulchellum	排钱树	0	0	0	0	0	0	0	0	0	0	0	0	0	0	0	0	0	0	0	0	0	0	0	0	0	0	0	0	0	0	0	0	0	0	0	0	0	0	0	0	0	0	0	0	0	0
Polypodiaceae	Phymatosorus	Phymatosorus scolopendria	瘤蕨	0	0	0	0	0	0	0	0	0	0	0	0	0	0	0	0	0	0	0	0	0	0	0	0	0	0	0	0	0	0	0	0	0	0	0	0	0	0	0	0	0	0	0	0	0	0
Solanaceae	Physalis	Physalis angulata	苦蘵	0	0	0	0	0	0	0	0	0	0	0	0	0	0	0	0	0	0	0	0	0	0	0	0	0	0	0	0	0	0	0	0	0	0	0	0	0	0	0	0	0	0	0	0	0	0
Solanaceae	Physalis	Physalis minima	小酸浆	0	0	0	0	0	0	0	0	0	0	0	0	0	0	0	0	0	0	0	0	0	0	0	0	0	0	0	0	0	0	0	0	0	0	0	0	0	0	0	0	0	0	0	0	0	0
Piperaceae	Piper	Piper sarmentosum	假蒟	0	0	70	0	0	0	0	0	0	0	0	0	0	20	0	0	0	0	0	0	0	30	25	35	0	0	0	0	30	0	0	0	0	40	0	15	0	0	0	0	0	0	0	0	40	0
Pittosporaceae	Pittosporum	Pittosporum pentandrum var. formosanum	台琼海桐	0	0	0	1	0	0	0	0	0	0	0	0	0	0	0	0	0	0	0	0	0	0	0	0	0	0	0	0	0	0	0	0	0	0	0	0	0	0	0	0	0	0	0	0	0	0
Compositae	Pluchea	Pluchea indica	阔苞菊	0	0	0	0	0	0	0	0	0	0	0	0	0	0	0	0	0	0	0	0	0	0	0	0	0	0	0	0	0	0	0	0	0	0	0	0	0	0	0	0	0	0	0	0	0	0
Plumbaginaceae	Plumbago	Plumbago zeylanica	白花丹	0	0	0	0	0	0	0	0	0	0	0	0	0	0	0	0	0	0	0	0	0	10	0	0	0	0	0	0	0	0	0	0	0	0	0	0	0	0	0	0	0	0	0	0	0	0
Annonaceae	Polyalthia	Polyalthia cerasoides	细基丸	0	1	0	0	0	0	0	0	0	0	0	1	0	0	0	0	0	0	0	0	0	0	0	0	0	0	0	0	0	0	0	0	0	0	0	0	0	0	0	0	0	0	0	0	0	0
Annonaceae	Polyalthia	Polyalthia suberosa	暗罗	0	0	0	0	0	0	0	0	0	0	0	0	0	0	0	0	0	0	0	0	0	0	0	0	0	0	0	0	0	0	0	0	0	0	0	0	0	0	0	0	0	0	0	0	0	0
Polygonaceae	Polygonum	Polygonum chinense	火炭母	0	0	0	0	0	40	0	20	0	0	0	0	0	0	15	0	0	0	0	0	10	0	0	10	0	0	0	0	0	0	0	0	0	0	20	5	0	0	30	15	0	0	0	0	0	0
Portulacaceae	Portulaca	Portulaca grandiflora	大花马齿苋	0	0	0	0	0	0	0	0	0	0	0	0	0	0	0	0	0	0	0	0	0	0	0	0	0	0	0	0	0	0	0	0	0	0	0	0	0	0	0	0	0	0	0	0	0	0
Araceae	Pothos	Pothos repens	百足藤	0	0	10	0	0	0	0	0	0	0	0	0	0	0	0	0	0	0	0	0	0	0	0	0	0	0	0	0	0	0	0	0	0	0	0	0	0	0	0	0	0	0	0	0	0	0
Poaceae	Pseudosasa	Pseudosasa hindsii	篲竹	0	0	0	0	0	0	0	2	0	0	0	0	0	0	0	0	0	0	0	0	0	0	0	0	0	0	0	0	0	0	0	0	0	0	0	0	0	0	0	1	0	0	0	0	0	0
Myrtaceae	Psidium	Psidium guajava	番石榴	1	4	0	0	0	0	0	0	0	0	0	0	1	0	0	0	0	0	0	0	0	0	0	0	0	0	0	0	0	1	1	0	0	0	0	1	0	0	0	0	0	0	0	0	0	0
Rubiaceae	Psychotria	Psychotria asiatica	九节	0	0	0	0	0	1	0	0	0	0	0	0	0	0	1	0	0	0	0	0	0	0	0	0	0	0	0	0	0	0	0	0		0	0	1	0	0	0	0	0	0	1	0	1	1
Pteridaceae	Pteris	Pteris cretica var. nervosa	凤尾蕨	0	0	0	0	0	0	0	0	0	0	0	0	0	0	0	30	0	0	0	0	0	0	0	0	0	0	0	0	0	0	0	0	0	0	0	0	0	0	0	0	0	0	0	0	0	0
Fabaceae	Pterocarpus	Pterocarpus indicus	印度紫檀	0	0	0	0	0	0	0	0	10	1	0	0	0	0	0	0	0	0	0	0	0	0	0	0	0	0	0	0	0	0	0	0	0	0	0	0	0	0	0	0	0	0	0	0	0	0
Fabaceae	Pueraria	Pueraria montana	葛	0	0	0	0	0	0	0	0	0	0	0	0	0	0	0	0	0	0	0	0	0	0	0	0	0	30	0	0	0	0	0	0	0	0	0	0	0	0	0	0	0	0	0	0	0	0
Polypodiaceae	Pyrrosia	Pyrrosia adnascens	贴生石韦	0	0	0	0	0	0	0	0	0	0	0	0	0	0	0	0	0	0	0	0	0	0	0	0	0	0	0	0	0	0	0	0	0	0	0	0	0	0	0	0	0	0	0	0	0	0
Bignoniaceae	Radermachera	Radermachera hainanensis	海南菜豆树	0	0	0	0	0	0	0	0	1	0	0	0	0	0	0	0	0	0	0	0	0	0	0	0	0	0	0	0	0	0	0	0	0	1	0	0	0	0	0	0	0	0	0	0	0	0
Apocynaceae	Rauvolfia	Rauvolfia verticillata	萝芙木	0	0	0	0	0	0	0	0	0	0	0	0	0	0	0	0	0	0	0	0	0	0	0	0	0	0	0	0	0	0	0	0	0	0	0	0	0	0	0	0	0	0	0	0	0	0
Anacardiaceae	Rhus	Rhus chinensis	盐肤木	0	0	0	0	0	0	0	0	0	0	0	0	0	0	0	0	0	0	0	0	0	0	0	0	0	0	0	0	0	0	0	0	0	0	0	0	0	0	0	0	0	0	0	0	0	0
Rubiaceae	Richardia	Richardia scabra	墨苜蓿	0	0	0	0	0	0	0	0	0	0	0	0	0	0	0	0	0	0	0	0	0	0	0	0	0	0	0	0	0	0	0	0	0	0	0	0	0	0	0	0	0	0	0	0	0	0
Euphorbiaceae	Ricinus	Ricinus communis	蓖麻	0	0	0	0	0	0	0	0	0	0	0	0	0	0	0	0	0	0	0	0	0	0	0	0	1	0	0	0	0	0	0	0	0	0	0	0	0	0	0	0	0	0	0	0	0	0
Palmae	Roystonea	Roystonea regia	大王棕	0	0	0	0	0	0	0	0	0	1	0	0	0	0	0	0	0	0	0	0	0	0	0	0	0	0	0	0	0	0	0	0	0	0	0	0	0	0	0	0	0	0	0	0	0	0
Rosaceae	Rubus	Rubus cochinchinensis	蛇藨筋	0	0	0	0	0	0	0	0	0	0	0	0	0	0	0	0	0	0	0	0	0	0	0	0	0	0	0	0	0	0	0	0	0	0	0	1	0	0	1	0	0	0	0	0	0	0
Poaceae	Saccharum	Saccharum arundinaceum	斑茅	0	60	0	0	0	0	0	0	0	0	0	0	0	0	0	0	0	40	0	0	0	0	0	0	30	0	0	20	0	0	0	0	0	0	0	0	0	0	30	0	0	0	0	40	0	0
Rhamnaceae	Sageretia	Sageretia thea	雀梅藤	0	0	0	0	0	0	0	0	0	1	0	0	0	0	0	0	0	0	0	0	0	0	0	0	0	0	0	0	0	1	0	0	0	0	0	0	0	0	0	0	0	0	0	0	0	0
Araliaceae	Schefflera	Schefflera actinophylla	澳洲鸭脚木	0	0	0	0	0	0	0	0	0	0	0	0	0	0	0	0	0	0	0	0	0	0	0	0	0	0	0	0	0	0	0	0	0	0	0	0	0	0	0	0	0	0	0	0	0	0
Araliaceae	Schefflera	Schefflera arboricola	鹅掌藤	0	0	0	0	0	0	0	0	0	0	0	0	0	0	0	0	0	0	0	0	0	0	0	0	0	0	0	0	0	0	0	0	0	0	0	0	0	0	0	0	0	0	0	0	0	0
Scrophulariaceae	Scoparia	Scoparia dulcis	野甘草	0	0	0	0	0	0	0	0	0	0	0	0	0	0	0	0	0	0	0	0	20	0	0	0	0	0	0	0	0	0	0	0	0	0	0	0	0	0	0	0	0	0	0	0	0	0
Fabaceae	Senna	Senna tora	决明	0	0	0	0	0	0	0	0	0	0	0	0	0	0	0	0	0	0	0	0	0	0	0	0	0	0	0	0	0		0		0	0	0		0	0	0	0	0	0	0	0	0	0
Malvaceae	Sida	Sida acuta Burm.	黄花稔	0	0	0	0	0	0	0	0	0	0	0	0	0	0	0	0	0	0	0	0	0	0	0	0	0	20	0	0	0	0	0	0	0	0	0	0	0	0	0	0	0	0	0	0	0	0
Malvaceae	Sida	Sida alnifolia	桤叶黄花棯	0	0	0	0	0	0	0	0	0	0	0	0	0	0	0	0	0	0	0	0	0	0	0	0	0	0	0	0	0	0	0	0	0	0	0	0	0	0	0	0	0	0	0	0	0	0
Malvaceae	Sida	Sida cordifolia	心叶黄花稔	0	0	0	0	0	0	0	0	0	0	0	0	0	0	0	0	0	0	0	0	0	0	0	0	0	0	0	0	0	0	0	0	0	0	0	0	0	0	0	0	0	0	0	0	0	0
Malvaceae	Sida	Sida subcordata	榛叶黄花棯	0	0	0	0	0	0	0	0	0	0	0	60	10	0	0	0	0	0	0	0	0	0	0	0	0	0	0	0	0	0	0	0	0	0	0	0	0	0	0	0	0	0	0	0	0	0
Smilacaceae	Smilax	Smilax stans	鞘柄菝葜	0	0	0	0	0	0	0	0	0	0	0	0	0	0	0	0	0	0	0	0	0	0	0	0	0	0	0	0	0	0	0	0	0	0	0	0	0	0	0	0	0	0	0	0	0	0
Solanaceae	Solanum	Solanum americanum	少花龙葵	0	0	0	0	0	0	0	0	0	0	0	0	0	0	0	0	0	0	0	0	0	0	0	0	0	0	0	0	0	0	0	0	0	0	0	0	0	20	0	0	0	0	0	40	0	0
Solanaceae	Solanum	Solanum procumbens	海南茄	0	0	0	0	40	0	0	0	0	0	0	0	0	1	0	0	0	0	0	0	0	0	0	0	0	0	1	0	0	0	0	0	0	0	0	0	0	0	0	0	0	0	10	0	1	0
Solanaceae	Solanum	Solanum quitoense	刺茄	0	0	0	0	0	0	0	0	0	0	0	0	0	0	0	0	10	0	0	0	0	0	0	0	0	0	0	0	0	0	0	0	0	0	0	0	0	0	0	0	0	0	0	0	0	0
Solanaceae	Solanum	Solanum torvum	水茄	0	0	0	0	0	0	0	0	0	0	0	0	0	0	0	0	0	0	0	0	0	0	0	0	0	0	0	0	1	0	0	0	0	0	0	0	0	0	0	0	0	0	0	0	0	0
Compositae	Sphagneticola	Sphagneticola trilobata	南美蟛蜞菊	0	0	0	0	0	0	0	0	0	0	0	0	0	0	0	0	0	0	0	0	0	0	0	0	0	0	0	0	0	0	0	0	0	0	0	0	0	0	40	0	0	0	0	0	0	0
Verbenaceae	Stachytarpheta	Stachytarpheta jamaicensis	假马鞭	0	0	0	0	0	0	0	0	0	0	50	0	0	0	0	0	0	0	0	0	0	0	0	0	0	0	0	0	0	0	0	0	0	0	0	0	0	0	0	0	0	0	0	10	0	0
Menispermaceae	Stephania	Stephania longa	粪箕笃	0	0	0	0	0	0	0	0	0	0	0	0	0	0	0	0	0	0	0	0	0	0	0	0	0	0	0	0	0	0	0	0	0	0	0	0	0	0	0	0	0	0	0	0	0	0
Malvaceae	Sterculia	Sterculia lanceolata	假苹婆	0	0	0	0	0	0	0	0	0	0	0	0	0	0	0	0	0	0	0	0	0	0	0	0	0	2	0	0	0	0	0	0	0	0	0	0	0	0	0	0	0	0	0	0	0	0
Moraceae	Streblus	Streblus asper	鹊肾树	2	0	0	0	1	0	0	0	0	0	0	0	0	0	1	0	0	0	0	0	1	0	0	1	0	0	0	0	1	0	0	0	0	0	1	0	0	1	1	0	0	1	0	0	0	0
Scrophulariaceae	Striga	Striga asiatica	独脚金	0	0	0	0	0	0	0	0	0	0	0	0	0	0	0	0	0	0	0	0	0	0	0	0	0	0	0	0	0	0	0	0	0	0	0	0	0	0	0	0	0	0	0	0	0	0
Compositae	Synedrella	Synedrella nodiflora	金腰箭	0	0	0	0	10	0	0	0	0	0	0	0	0	0	0	30	0	30	10	0	50	0	15	5	0	0	15	0	0	0	0	0	5	0	10	0	0	0	0	0	0	0	0	0	0	0
Myrtaceae	Syzygium	Syzygium buxifolium	赤楠	0	0	0	0	0	0	0	0	0	0	0	0	0	0	0	0	0	0	0	0	0	0	0	0	0	0	0	0	0	0	0	0	0	0	0	0	0	0	0	0	0	0	0	0	0	0
Myrtaceae	Syzygium	Syzygium hainanense	海南蒲桃	0	0	0	0	0	0	0	0	0	0	0	0	0	1	0	0	0	0	0	0	0	0	0	1	0	0	0	0	0	0	0	0	0	0	0	0	0	0	0	0	0	0	0	1	0	0
Myrtaceae	Syzygium	Syzygium samarangense	莲雾	0	0	0	0	0	0	0	0	0	0	0	0	0	0	0	0	0	0	0	0	0	0	0	0	0	0	0	0	0	0	0	0	0	0	0	0	0	0	0	0	0	0	0	0	0	0
Portulacaceae	Talinum	Talinum paniculatum	土人参	0	0	0	0	0	0	0	0	0	0	0	10	0	0	0	0	0	0	0	0	0	0	0	0	0	0	0	0	0	0	0	0	0	0	0	0	0	0	0	0	0	0	0	0	0	0
Combretaceae	Terminalia	Terminalia catappa	榄仁树	0	0	0	0	0	0	0	0	0	0	3	0	0	0	0	0	0	0	0	2	0	0	0	0	0	0	0	0	0	0	0	0	0	0	0	0	0	0	0	0	0	1	0	0	0	0
Vitaceae	Tetrastigma	Tetrastigma pachyphyllum	厚叶崖爬藤	0	0	10	0	0	0	0	0	0	0	0	0	0	0	0	0	0	0	0	0	0	0	0	0	0	0	0	0	0	0	0	0	0	0	0	20	0	0	0	0	0	0	0	0	0	0
Vitaceae	Tetrastigma	Tetrastigma planicaule	扁担藤	0	0	0	0	0	0	0	0	0	0	0	0	0	0	0	0	0	0	0	0	0	0	0	0	0	0	0	0	0	0	0	0	0	0	0	0	0	0	0	0	0	0	0	0	0	0
Acanthaceae	Thunbergia	Thunbergia grandiflora (Rottl. ex Willd.) Roxb.	山牵牛	0	0	0	0	0	0	0	0	0	0	0	0	0	0	0	0	0	0	0	0	0	0	0	0	0	0	0	0	0	0	0	0	0	0	0	0	0	0	0	0	0	0	15	0	0	0
Apocynaceae	Trachelospermum	Trachelospermum jasminoides	络石	0	0	0	0	0	0	0	0	0	0	0	0	0	0	0	0	0	0	40	0	0	0	0	0	0	0	0	0	0	0	0	0	0	0	0	0	0	0	0	0	0	0	0	0	0	0
Commelinaceae	Tradescantia	Tradescantia zebrina	吊竹梅	0	0	0	0	0	0	0	0	0	0	0	0	0	0	0	0	0	0	0	0	0	0	0	0	0	0	0	0	0	0	0	0	0	0	0	0	0	0	0	0	0	0	0	0	0	0
Ulmaceae	Trema	Trema angustifolia	狭叶山黄麻	0	0	0	0	0	0	1	0	0	0	0	0	0	0	0	0	0	0	0	0	0	0	0	0	0	0	0	0	0	0	0	0	0	0	0	0	0	0	0	0	0	0	0	0	0	0
Ulmaceae	Trema	Trema tomentosa	山黄麻	0	1	0	0	0	0	0	0	0	0	0	0	0	0	0	0	0	0	0	0	0	0	0	0	0	0	0	0	0	0	0	0	0	0	0	0	0	0	0	0	0	0	0	0	0	0
Compositae	Tridax	Tridax procumbens	羽芒菊	0	0	0	0	0	0	0	0	0	0	0	0	0	0	0	0	0	0	0	0	0	0	0	0	0	0	0	0	0	0	0	0	0	0	0	0	0	0	0	0	0	0	0	0	0	0
Malvaceae	Triumfetta	Triumfetta rhomboidea	刺蒴麻	0	0	0	0	0	0	0	0	0	0	0	0	0	0	0	0	0	0	0	0	0	0	0	0	0	0	0	0	0	0	0	0	0	0	0	0	0	0	0	0	0	0	0	0	0	0
Fabaceae	Uraria	Uraria crinita	猫尾草	0	0	0	0	0	0	0	0	0	0	0	0	0	0	0	0	0	0	0	0	0	0	0	0	0	0	0	0	0	0	0	0	0	0	0	0	0	0	0	0	0	0	0	0	0	0
Malvaceae	Urena	Urena procumbens	梵天花	0	0	0	0	0	0	0	0	0	0	0	0	0	0	0	0	0	0	0	0	0	0	0	0	1	0	0	0	0	0	0	0	0	0	0	0	0	0	0	0	0	0	0	0	0	0
Malvaceae	Urena	Urena lobata	地桃花	0	0	0	0	0	0	0	0	0	0	0	0	0	0	0	0	0	0	0	0	0	0	0	0	0	0	0	0	0	0	0	0	0	0	0	0	0	0	0	0	1	0	0	0	0	0
Urticaceae	Urtica	Urtica fissa	荨麻	0	0	0	0	0	0	0	0	0	0	0	0	0	0	0	0	0	0	0	0	0	0	0	0	0	0	0	0	0	0	0	0	0	0	0	0	0	0	0	0	0	0	0	0	0	0
Annonaceae	Uvaria	Uvaria grandiflora	山椒子	0	0	1	0	0	0	0	0	0	0	0	0	0	0	0	0	0	1	0	0	0	0	0	0	0	0	0	0	0	0	0	0	0	0	0	0	1	0	0	0	0	0	0	0	0	0
Compositae	Vernonia	Vernonia cinerea	夜香牛	0	0	0	0	0	0	0	0	0	5	0	0	0	0	0	0	0	0	0	10	10	0	0	0	0	0	0	0	0	0	0	0	0	0	0	0	0	30	0	0	0	0	0	0	0	0
Compositae	Vernonia	Vernonia esculenta	斑鸠菊	0	0	0	0	0	0	0	0	0	0	0	0	0	0	0	0	0	0	0	0	0	0	0	0	0	0	0	0	0	0	0	0	0	0	0	0	20	0	0	0	0	0	0	0	0	0
Malvaceae	Waltheria	Waltheria indica	蛇婆子	0	0	0	0	0	0	0	0	0	0	0	0	0	0	0	0	0	0	0	0	0	0	0	0	0	0	0	0	0	0	0	0	0	0	0	0	0	0	0	0	0	0	0	0	0	0
Thymelaeaceae	Wikstroemia	Wikstroemia indica	了哥王	0	0	0	0	0	0	0	0	0	0	0	0	0	0	0	0	0	0	0	0	0	0	0	0	0	0	0	0	0	0	0	0	0	0	0	0	0	0	0	0	0	0	0	0	0	0
Apocynaceae	Wrightia	Wrightia pubescens	倒吊笔	0	0	0	0	0	0	0	0	0	0	0	0	0	0	1	0	0	0	0	0	0	0	0	0	0	0	2	0	0	0	0	0	0	1	0	0	0	0	1	0	0	0	0	0	0	0
Convolvulaceae	Xenostegia	Xenostegia tridentata	地旋花	0	0	0	0	0	0	0	0	35	0	0	0	0	0	0	0	0	0	0	0	0	0	0	0	0	0	0	0	0	0	0	0	0	0	0	0	0	0	0	0	0	0	0	0	0	0
Salicaceae	Xylosma	Xylosma congesta	柞木	0	0	0	0	0	0	0	0	0	0	0	0	0	0	0	0	0	0	0	0	0	0	0	0	0	0	0	0	0	0	0	0	0	0	0	0	0	0	0	0	0	0	0	0	0	0
Compositae	Youngia	Youngia japonica	黄鹌菜	0	0	0	0	0	0	0	0	0	0	0	0	0	0	0	0	0	0	0	0	0	0	0	0	0	0	0	0	0	0	0	0	0	0	15	0	0	0	0	0	0	0	0	0	0	0
Rutaceae	Zanthoxylum	Zanthoxylum avicennae	簕欓花椒	0	0	0	0	0	0	0	0	0	0	0	0	0	0	0	0	1	0	0	0	0	0	0	0	0	0	0	0	0	0	0	0	0	0	0	0	0	0	0	0	0	0	0	0	0	0
Rutaceae	Zanthoxylum	Zanthoxylum nitidum	两面针	0	0	2	0	0	0	0	0	0	1	0	0	0	1	0	1	0	0	0	0	1	0	0	0	0	1	0	0	0	1	0	0	0	0	0	0	1	0	0	0	0	0	1	0	0	0
Cucurbitaceae	Zehneria	Zehneria japonica	马㼎儿	0	0	0	0	0	0	0	0	0	0	0	0	0	0	0	0	0	0	0	0	0	0	0	0	0	0	0	0	0	0	0	0	0	0	0	0	0	0	0	0	0	0	0	0	0	0
[truncated: 54 more columns]

## Sheet: 乔木
	土地利用形式	经度	纬度	海拔(m）	d	dMa	λ	D	Dr	He'	H2'	Je		100㎝3土壤烘干后的质量(g)	含水量(g)	含水率	容重[一定容积的土壤烘干后的重量与同容积水重的比值]	全N（g/kg）	有效P（μg/kg)	速效K（μg/kg）	有机质%	pH		PD	ntaxa	mpd.obs	mpd.obs.p	mpd.obs.z	mntd.obs	mntd.obs.p	mntd.obs.z
1	荒地	110°10.566′	19°57.820′	48	1.5	0.91	0.33	0.67	3	0.64	0.92	0.92				14.2254		0.102534	2650	230239	1.98	6.23		1259.87	11	126.957	0.014	-1.24281	102.397	0.028	-1.653
2	次生林	110°10.960′	19°58.175′	54	3.33	2.61	0.09	0.91	11.25	1.83	2.65	0.94				23.8349		0.502829	200	542074	4.43	5.39		1741.62	13	225.871	0.809	0.538156	238.292	0.869	0.813267
3	人工林	110°11.811′	19°57.864′	56	2.29	2.52	0.19	0.81	5.22	1.75	2.52	0.84				20.8304		0.690831	900	1.05439e+06	12.79	5.26		1423.95	9	220.451	0.876	0.685472	251.915	0.851	0.576136
4	人工林	110°12.210′	19°58.028′	53	1.14	0.62	0.77	0.23	1.29	0.44	0.64	0.4				12.2061		0.0481329	2700	309180	0.84	6.39		1474.61	12	153.362	0.063	-0.825372	90.0372	0.016	-1.7316
5	人工林	110°12.883′	19°57.925′	65	3.86	1.82	0.17	0.83	5.95	1.73	2.5	0.89				17.1743		0.223212	2950	731450	3.78	5.37		1670.25	16	209.442	0.484	-0.330213	114.609	0.05	-1.3314
6	人工林	110°13.197′	19°57.957′	66	2.1	1.64	0.28	0.72	3.62	1.41	2.03	0.79				19.3316		0.0276266	2800	869806	2.58	5.21		1287.03	10	222.185	0.532	-0.0929015	204.798	0.568	0.0140204
7	次生林	110°14.095′	19°57.715′	56	3.6	1.73	0.15	0.85	6.65	1.69	2.44	0.94				12.9413		0.0966574	200	500949	1.89	7.44		1331.02	12	166.951	0.218	-0.667332	176.546	0.395	-0.292555
8	人工林	110°14.680′	19°57.827′	46	1.88	1.11	0.31	0.69	3.18	1.19	1.72	0.86				8.58424		0.128815	150	172884	1.63	4.31		1332.9	9	186.72	0.364	-0.598144	211.898	0.592	0.0874007
9	人工林	110°15.344′	19°57.932′	60	1.8	0.69	0.38	0.62	2.64	0.98	1.42	0.89				7.59806		0.0853104	2600	202576	1.24	4.45		1314.09	11	240.589	0.732	0.360351	205.819	0.633	0.12673
10	次生林	110°15.850′	19°57.963′	71	2.67	1.92	0.14	0.86	7	1.49	2.16	0.93				1.95848		0.0919852	100	161892	1.64	4.63		1576.04	12	213.815	0.793	0.540696	226.366	0.784	0.442865
11	人工林	110°10.658′	19°57.281′	57	3	2.23	0.07	0.93	15	1.56	2.25	0.97				13.5132		0.418048	13200	1.02738e+06	3.02	7.09		1394.46	15	137.686	0.021	-1.08255	135.959	0.173	-0.773657
12	人工林	110°11.194′	19°57.156′	56	5.33	2.89	0.08	0.93	13.33	2.1	3.03	0.96				16.9282		0.501109	14000	795035	7.8	5.14		1752.03	14	237.836	0.791	0.512035	244.311	0.894	1.0176
13	次生林	110°11.888′	19°57.631′	62	4	2.16	0	1	(-)	1.39	2	1				16.1365		0.133784	6750	821133	2.49	5.91		1417.94	12	165.353	0.047	-0.942988	154.699	0.213	-0.73481
14	人工林	110°12.043′	19°57.198′	56	3	1.82	0.17	0.83	6	1.46	2.11	0.91				24.787		0.511104	2750	878173	8.93	5.46		1824.57	15	259.916	0.829	0.52226	220.592	0.851	0.778786
15	人工林	110°12.972′	19°57.340′	60	1.6	1.44	0.36	0.64	2.8	1.07	1.55	0.77				11.8362		0.260731	3100	378159	4.28	4.58		1919.33	16	200.79	0.593	-0.121395	219.093	0.852	0.604517
16	人工林	110°13.409′	19°57.469	63	1	0	1	0	1	0	0	(-)				19.1792		0.205505	3000	759915	4.26	5.6		2134.42	17	392.386	0.949	2.73908	282.748	0.975	2.50157
17	次生林	110°14.170′	19°57.230′	71	2	1.92	0.21	0.79	4.67	1.39	2	0.86				4.87881		0.0524933	300	322715	0.51	6.63		1398.56	13	228.64	0.645	0.132969	204.433	0.685	0.283872
18	次生林	110°14.580	19°57.480′	48	4	2.16	0	1	(-)	1.39	2	1				9.87368		0.0352489	5600	739757	2.6	6.25		1680.25	12	242.869	0.825	0.516292	227.819	0.801	0.616857
19	荒地	110°15.039′	19°57.308′	54	1	(-)	(-)	(-)	(-)	0	0	(-)				9.83292		0.355237	9500	492150	4.25	5.54		1117.12	9	125.381	0.027	-1.10251	102.551	0.033	-1.63564
20	人工林	110°15.620′	19°57.265′	55	1.75	1.03	0.33	0.67	3	0.96	1.38	0.87				5.77383		0.169956	9450	324178	2.4	4.21		1255.06	9	66.5816	0.013	-1.28732	65.6657	0.02	-1.72958
21	荒地	110°10.569′	19°56.707′	61	2.2	1.67	0.22	0.78	4.58	1.41	2.04	0.88				13.5942		0.187026	3050	744663	3.28	6.19		1094.16	9	132.676	0.102	-0.710119	173.559	0.278	-0.493987
22	次生林	110°11.230′	19°56.789′	89	1	0	1	0	1	0	0	(-)				13.2565		0.146862	79000	266477	2.42	6.05		1496.53	12	216.745	0.641	0.157768	241.699	0.849	0.837197
23	人工林	110°11.506′	19°57.033′	60	2.5	1.86	0.1	0.9	10	1.33	1.92	0.96				15.4965		0.715443	7950	958853	13.27	5.05		1418.62	12	215.779	0.552	-0.0730053	185.591	0.443	-0.190519
24	人工林	110°12.068′	19°56.956′	77	2.67	1.92	0.14	0.86	7	1.49	2.16	0.93				13.3702		0.17223	3950	944926	3.12	6.04		1917.09	18	249.266	0.7	0.260775	186.637	0.641	0.201695
25	荒野	110°12.755′	19°56.882′	69	2.33	2.06	0.14	0.86	7	1.48	2.13	0.92				21.0034		0.162976	3200	626692	2.95	5.93		1428.32	11	240.532	0.757	0.415532	149.299	0.15	-0.894559
26	人工林	110°13.357′	19°56.923′	80	2.6	1.95	0.18	0.82	5.57	1.59	2.29	0.89				13.2678		0.377121	350	1.07879e+06	17.46	5.08		1463.6	10	244.745	0.745	0.264366	250.146	0.875	0.909509
27	次生林	110°14.109′	19°57.041′	79	3	1.82	0	1	(-)	1.1	1.58	1				24.2522		0.578756	400	1.11551e+06	14.09	5.16		1596.79	15	142.112	0.002	-1.41567	85.7203	0.004	-1.9407
28	次生林	110°14.674′	19°57.048′	55	2	0.72	0.33	0.67	3	0.69	1	1				35.9076		1.00972	3600	1.08508e+06	16.56	6.46		1355.88	10	238.58	0.722	0.262347	157.733	0.187	-0.832537
29	次生林	110°15.236′	19°56.963′	54	2.75	1.25	0.24	0.76	4.23	1.26	1.82	0.91				13.5554		0.056183	2550	276360	1.29	5.04		1359.78	11	213.719	0.439	-0.309896	162.239	0.214	-0.711084
30	荒地	110°15.607′	19°56.940′	51	2	1.44	0	1	(-)	0.69	1	1				15.1552		0.148749	2650	505759	2.67	5.59		1354.86	11	224.999	0.706	0.401694	227.84	0.8	0.534931
31	人工林	110°10.605′	19°56.408′	63	3.2	1.44	0.19	0.81	5.22	1.49	2.15	0.93				8.43184		0.137046	4750	679774	2.7	6.35		1277.93	12	168.419	0.22	-0.654182	99.7445	0.033	-1.60737
32	人工林	110°11.081′	19°56.420′	69	2.78	2.17	0.17	0.83	5.77	1.8	2.59	0.86				14.3541		0.421255	5900	1.05453e+06	6.62	5.5		1321.85	12	161.807	0.05	-0.922704	122.256	0.045	-1.39447
33	次生林	110°11.643′	19°56.173′	98	1.07	0.29	0.87	0.13	1.15	0.24	0.35	0.35				8.27276		0.353842	5200	1.03282e+06	6.34	6.19		1715.47	15	194.109	0.432	-0.410172	110.156	0.033	-1.45407
34	人工林	110°12.177′	19°56.313′	113	2.46	2.02	0.29	0.71	3.42	1.45	2.09	0.7				16.4801		0.162636	8000	217391	3.02	6.02		1846.3	14	256.777	0.896	0.693654	254.174	0.921	1.19508
35	人工林	110°12.900′	19°56.188′	120	3.13	2.49	0.17	0.83	6	1.85	2.66	0.84				18.6331		0.271365	20050	1.02754e+06	5.49	5.92		1611.04	17	124.247	0.001	-2.27214	79.4953	0.003	-2.22018
36	人工林	110°13.370′	19°56.397′	112	2.33	1.52	0.27	0.73	3.64	1.3	1.87	0.81				23.7157		0.389392	2650	1.07605e+06	7.96	5.68		1463.7	12	196.802	0.645	0.0419398	192.949	0.497	-0.0219148
37	人工林	110°13.835′	19°56.209′	93	2.67	0.96	0.25	0.75	4	1.08	1.56	0.99				19.7107		0.37576	2100	916620	7.66	5.72		1189.44	12	69.7431	0.001	-2.68903	38.7199	0.001	-3.20396
38	人工林	110°14.701′	19°56.165′	87	1.75	1.03	0.33	0.67	3	0.96	1.38	0.87				23.4817		0.179008	3300	434963	3.35	5.32		1581.3	11	244.883	0.754	0.29444	259.523	0.909	1.16648
39	荒地	110°15.107′	19°56.324′	88	1.33	0.72	0.5	0.5	2	0.56	0.81	0.81				7.96425		0.116935	2550	91388.9	1.89	5.15		1704.7	14	190.684	0.26	-0.735082	114.188	0.031	-1.53212
40	次生林	110°15.626′	19°56.519′	58	2	1.12	0.27	0.73	3.75	1.01	1.46	0.92				15.853		0.122661	3700	329262	2.59	4.47		1664.81	13	121.133	0.004	-1.48699	94.1414	0.011	-1.82239
41	荒地	110°10.669′	19°55.606′	68	1.3	0.78	0.59	0.41	1.7	0.69	0.99	0.63				1.01615		0.0541048	400	1.01396e+06	1.02	8.13		991.385	6	206.424	0.584	0.255816	228.304	0.601	0.0923539
42	人工林	110°11.011′	19°55.896′	77	1.82	2	0.31	0.69	3.22	1.44	2.08	0.74				9.99635		0.510095	2400	978196	6.74	5.34		2016.27	16	274.11	0.892	0.817083	223.98	0.872	0.935651
43	次生林	110°11.484′	19°55.906′	88	1	(-)	(-)	(-)	(-)	0	0	(-)				39.6601		1.56119	250	1.1094e+06	25.29	5.16		1291.16	12	235.533	0.734	0.3836	204.006	0.629	0.118451
44	人工林	110°12.389′	19°55.863′	118	2.5	2.17	0.16	0.84	6.43	1.61	2.32	0.9				10.0842		0.231563	500	815980	4.92	3.92		1182.79	9	198.457	0.55	-0.130255	159.164	0.174	-0.813029
45	人工林	110°13.032′	19°55.611′	169	5	2.49	0	1	(-)	1.61	2.32	1				27.7213		0.437497	100	429592	8.84	5.46		2144.35	17	436.195	0.997	3.43445	350.983	0.998	3.77746
46	人工林	110°13.179′	19°55.656′	165	2.4	2.41	0.17	0.83	6	1.7	2.45	0.87				27.8079		0.500388	50	1.09909e+06	9.31	5.35		1519.6	14	181.181	0.24	-0.65514	157.035	0.253	-0.611017
47	人工林	110°13.912′	19°55.647′	109	1.75	0.51	0.43	0.57	2.33	0.68	0.99	0.99				18.1574		0.476062	1400	1055886	7.75	6.22		1356.42	10	178.645	0.325	-0.59645	216.108	0.663	0.149652
48	次生林	110°14.397′	19°55.845′	86	3	2.23	0.07	0.93	15	1.56	2.25	0.97				34.0154		0.0644217	1000	991382	6.58	6.38		1844.36	15	232.031	0.593	0.0305685	175.727	0.468	-0.20373
49	人工林	110°15.377′	19°55.604′	87	1.75	1.89	0.32	0.68	3.14	1.35	1.95	0.75				12.8622		0.208787	1050	803076	4.15	5.93		1700.61	15	225.58	0.526	-0.141441	135.378	0.114	-1.04433
50	人工林	110°15.806′	19°55.489′	90	4	2.4	0.07	0.93	14	1.73	2.5	0.97				6.79245		0.0571861	800	395573	1.97	6.46		1356.26	13	175.87	0.036	-0.948455	95.2848	0.007	-2.01185
51	次生林	110°10.419′	19°55.185′	68	2.33	2.06	0.14	0.86	7	1.48	2.13	0.92				6.96647		0.245866	3150	1.0564e+06	2.56	6.21		1266.2	11	126.609	0.002	-1.52068	95.0327	0.012	-1.83384
52	荒地	110°11.173′	19°55.155′	73	1.75	1.03	0.33	0.67	3	0.96	1.38	0.87				8.51582		0.269422	2700	501904	2.25	6.47		1204.79	9	223.595	0.744	0.507365	255.086	0.85	0.7263
53	人工林	110°11.587′	19°55.258′	89	1.46	2.04	0.46	0.54	2.19	1.19	1.72	0.61				14.2379		0.558383	11950	1.0486e+06	7.69	5.88		1938.02	14	281.778	0.888	0.821308	256.689	0.929	1.55762
54	人工林	110°12.181′	19°55.313′	115	(-)	(-)	(-)	(-)	(-)	(-)	(-)	(-)				10.0165		0.159066	700	401771	2.81	6.05		1789.48	16	229.617	0.583	0.0619127	182.878	0.578	0.0224695
55	人工林	110°12.742′	19°55.196′	132	1.67	0.87	0.4	0.6	2.5	0.9	1.3	0.82				24.3575		0.364937	500	526356	7.04	5.5		1482.16	12	214.04	0.534	-0.0590961	187.061	0.501	-0.111056
56	人工林	110°13.317′	19°55.212′	147	1.5	1.12	0.4	0.6	2.5	0.87	1.25	0.79				22.7396		0.450114	150	879606	8.12	5.57		1891.66	13	321.553	0.934	1.81377	326.646	0.972	2.39609
57	人工林	110°13.812′	19°55.405′	129	1.75	1.54	0.29	0.71	3.5	1.15	1.66	0.83				27.6469		0.436451	200	316194	8.96	5.49		1965.92	12	299.555	0.932	1.47772	251.737	0.878	0.881602
58	次生林	110°14.400′	19°55.073′	107	1.5	0.35	0.53	0.47	1.89	0.64	0.92	0.92				27.7837		0.649899	300	572031	9.99	5.22		1484.46	12	242.15	0.68	0.277169	235.506	0.866	0.87015
59	次生林	110°15.095′	19°55.184′	93	1.33	1.44	0.55	0.45	1.82	0.91	1.31	0.56				27.6405		0.64047	100	556358	12.27	5.1		1843.1	15	261.873	0.792	0.394029	217.649	0.805	0.639996
60	荒地	110°15.648′	19°55.121′	86	3	1.82	0	1	(-)	1.1	1.58	1				5.06049		0.422753	1050	397440	8.12	5.93		1438.14	13	199.93	0.38	-0.564299	124.059	0.056	-1.39376
61	荒地	110°10.506′	19°54.759′	66	1	(-)	(-)	(-)	(-)	0	0	(-)				10.8241		0.0801322	300	1.04893e+06	0.67	7.37		1042.86	7	181.765	0.585	-0.0172211	158.971	0.133	-0.903974
62	荒地	110°11.308′	19°54.710′	90	1.2	0.56	0.67	0.33	1.5	0.45	0.65	0.65				17.903		0.0669004	100	198630	1.13	6.49		1445.55	10	145.302	0.053	-0.926693	113.158	0.044	-1.47816
63	次生林	110°11.540′	19°54.750′	83	2	0.87	0.31	0.69	3.21	1.03	1.49	0.94				14.929		0.33535	1500	1.04661e+06	4.5	5.08		1615.1	13	264.862	0.848	0.554191	219.629	0.796	0.592597
64	次生林	110°12.356′	19°54.771′	124	2.25	1.37	0.25	0.75	4	1.21	1.75	0.88				27.7946		0.757835	200	1.06143e+06	3.66	5.06		1838.69	14	256.383	0.862	0.575715	232.929	0.867	0.869811
65	次生林	110°12.906′	19°54.770′	121	3	1.82	0	1	(-)	1.1	1.58	1				33.0166		0.818064	250	732726	3.06	4.84		1921.46	14	285.235	0.891	0.987899	226.851	0.858	0.846149
66	人工林	110°13.546′	19°54.693′	139	2	0.96	0.32	0.68	3.11	0.97	1.41	0.89				28.5482		0.665714	50	752126	12.33	5.06		1706.29	11	260.797	0.868	0.615759	265.68	0.931	1.32882
67	人工林	110°14.063′	19°54.632′	134	5	2.61	0.07	0.93	15	1.89	2.72	0.97				32.0168		0.726093	200	328490	13.77	4.25		1916.61	17	181.862	0.115	-0.813967	162.476	0.372	-0.364003
68	次生林	110°14.403′	19°54.704′	131	3.67	1.25	0.18	0.82	5.5	1.37	1.98	0.99				28.904		0.653169	200	481492	13.58	5		1503.27	14	149.687	0.034	-0.991655	101.287	0.023	-1.50384
69	人工林	110°15.145′	19°54.820′	88	2.33	2.3	0.2	0.8	5	1.75	2.52	0.84				10.966		0.518006	50	266822	10.01	5.85		1377.88	13	193.184	0.069	-1.03838	162.017	0.24	-0.666079
70	人工林	110°15.500′	19°54.669′	85	2.67	2.4	0.11	0.89	9.33	1.67	2.41	0.93				15.6225		0.354311	150	543295	7.32	4.8		1423.29	14	164.842	0.002	-1.36962	107.913	0.017	-1.76973
71	荒地	110°10.754′	19°54.266′	68	1	0	1	0	1	0	0	(-)				18.6751		0.573972	250	468762	11.16	5.21		1528.83	12	242.629	0.77	0.410302	150.017	0.187	-0.778444
72	人工林	110°11.214′	19°54.283′	77	1	0	1	0	1	0	0	(-)				13.743		0.15537	50	593752	2.33	5.8		1641.78	12	269.621	0.852	0.618259	247.94	0.889	1.11261
73	荒野	110°11.771′	19°54.276′	96	2	1.44	0	1	(-)	0.69	1	1				14.6845		0.129194	150	135028	2.49	6.03		1398.81	10	214.886	0.556	0.000994366	160.607	0.207	-0.762372
74	人工林	110°12.134′	19°54.108′	116	2.25	1.37	0.22	0.78	4.5	1.27	1.84	0.92				15.182		0.258764	9100	507776	3.52	6.26		1710.04	13	260.042	0.846	0.585616	256.893	0.942	1.3568
75	次生林	110°12.909′	19°54.123′	124	1.8	1.37	0.31	0.69	3.27	1.15	1.66	0.83				21.3154		0.136953	5400	714373	4.37	6.56		1607.17	11	255.758	0.931	0.93306	277.014	0.92	1.20461
76	人工林	110°13.346′	19°54.193′	127	4	2.82	0.08	0.92	13.2	1.98	2.86	0.95				22.7949		0.398957	2750	975954	7.15	5.06		1522.87	15	220.015	0.83	0.63606	274.267	0.953	1.48787
77	人工林	110°14.109′	19°54.105′	131	1.33	1.21	0.55	0.45	1.83	0.84	1.21	0.6				26.0098		0.671887	200	526658	13.22	5.12		1509.1	13	184.459	0.277	-0.688919	126.105	0.069	-1.26663
78	人工林	110°14.524′	19°54.221′	115	1.75	0.51	0.43	0.57	2.33	0.68	0.99	0.99				33.583		0.972514	200	559241	16.92	4.84		1482.4	12	183.1	0.097	-0.865727	188.444	0.494	-0.104699
79	荒地	110°15.146′	19°54.160′	104	2	1.44	0	1	(-)	0.69	1	1				24.9663		0.562155	50	917680	12.01	4.99		1258.73	9	192.435	0.836	0.626602	289.546	0.91	1.11165
80	次生林	110°15.799′	19°53.989′	72	1.07	0.36	0.88	0.13	1.14	0.23	0.34	0.34				23.9901		0.490539	400	1.11326e+06	9.78	4.98		1307.61	10	203.221	0.58	-0.0468999	230.081	0.778	0.502204
81	人工林	110°10.504′	19°53.522′	80	2.75	2.09	0.15	0.85	6.88	1.64	2.37	0.92				17.0496		0.132283	150	343539	2.2	4.83		1791.31	14	228.145	0.828	0.58347	237.352	0.882	0.803799
82	人工林	110°11.036′	19°53.556′	87	2.4	1.21	0.26	0.74	3.88	1.24	1.78	0.89				14.3772		0.0982632	2050	1.05063e+06	1.57	5.99		1412.03	12	198.01	0.473	-0.406873	104.13	0.024	-1.70112
83	人工林	110°11.703′	19°53.696′	94	5.33	3.61	0.05	0.95	20	2.31	3.33	0.96				17.2541		0.16581	250	295056	2.99	5.63		2115.65	17	271.675	0.914	0.874087	244.172	0.931	1.38468
84	次生林	110°12.350′	19°53.770′	109	1.67	0.62	0.4	0.6	2.5	0.67	0.97	0.97				15.9497		0.282692	150	366740	3.55	4.82		1453.58	10	239.208	0.794	0.470239	270.83	0.91	1.10908
85	人工林	110°12.934′	19°53.524′	122	2.5	1.74	0.18	0.82	5.63	1.47	2.12	0.91				17.9861		0.579605	5500	1.57039e+06	6.46	5.75		1347.42	13	208.29	0.598	-0.010395	205.318	0.691	0.297165
86	人工林	110°13.407′	19°53.727′	124	2	1.44	0.25	0.75	4	1.21	1.75	0.88				21.1781		0.683544	250	1.11762e+06	11.51	5.69		1721.96	13	229.698	0.768	0.37317	227.022	0.811	0.617817
87	人工林	110°14.019′	19°53.793′	136	2.75	2.09	0.16	0.84	6.11	1.59	2.3	0.89				27.4648		0.581186	250	419840	11.87	4.96		2123.03	15	348.723	0.925	2.00503	293.407	0.974	2.53596
88	人工林	110°14.436′	19°53.490′	117	4	1.61	0.15	0.85	6.6	1.55	2.23	0.96				19.7965		0.6204	300	838818	11.17	5.22		1764.39	13	280.275	0.904	0.865556	269.774	0.924	1.47037
89	次生林	110°15.100′	19°53.489′	102	2	1.67	0.2	0.8	5	1.24	1.79	0.9				36.8069		0.00152935	200	1.1436e+06	21.42	3.94		1515.65	12	155.603	0.023	-1.09777	125.764	0.059	-1.30989
90	人工林	110°15.768′	19°53.499′	101	2.25	1.82	0.19	0.81	5.14	1.43	2.06	0.89				25.4666		0.530601	500	1.11836e+06	9	5.91		1682.38	13	239.74	0.744	0.260945	251.43	0.916	1.20656
91	人工林	110°10.550′	19°53.220′	91	3.67	2.92	0.07	0.93	13.75	1.97	2.85	0.95				14.1423		0.139337	1000	685761	2	5.68		1804.22	15	259.734	0.926	0.876688	305.456	0.971	2.24714
92	人工林	110°10.988′	19°53.240′	89	2.67	1.92	0.14	0.86	7	1.49	2.16	0.93				14.863		0.195978	700	787301	2.84	5.32		1670.16	11	255.384	0.912	0.797977	280.934	0.94	1.41732
93	次生林	110°11.674′	19°53.096′	93	2.75	1.25	0.24	0.76	4.23	1.26	1.82	0.91				18.0336		0.151745	450	416819	2.58	4.67		1607.61	14	177.354	0.06	-0.939092	154.683	0.236	-0.64543
94	次生林	110°12.150′	19°53.020′	94	1.25	0.62	0.6	0.4	1.67	0.5	0.72	0.72				25.1802		0.493626	300	499425	8.37	4.8		1420.63	11	250.822	0.836	0.560455	200.51	0.571	0.0325062
95	次生林	110°12.943′	19°53.203′	106	2.33	1.54	0.19	0.81	5.25	1.28	1.84	0.92				18.3106		0.23299	150	530956	5.9	5.55		1545.5	11	259.02	0.925	0.830091	222.156	0.729	0.348087
96	次生林	110°13.312′	19°52.954′	111	1.5	1.12	0.4	0.6	2.5	0.87	1.25	0.79				28.0615		1.02134	850	1.12067e+06	18.96	5.4		1386.78	11	217.617	0.64	0.246624	228.039	0.799	0.533818
97	人工林	110°13.746′	19°52.867′	107	2.25	0.91	0.33	0.67	3	0.96	1.39	0.88				20.8834		0.260683	800	1.10789e+06	8.91	4.86		1379.42	10	231.45	0.687	0.225645	242.536	0.831	0.660807
98	次生林	110°14.314′	19°53.081′	111	2.25	1.37	0.25	0.75	4	1.21	1.75	0.88				29.6682		0.662562	650	1.01103e+06	12.76	5.02		1602.81	13	225.013	0.569	0.0220734	227.515	0.838	0.730636
99	人工林	110°15.212′	19°53.241′	111	2.75	2.09	0.16	0.84	6.11	1.59	2.3	0.89				24.5239		0.427841	1200	1.09537e+06	7.22	5.92		1686.63	13	230.88	0.772	0.392574	206.309	0.685	0.281907
100	人工林	110°15.608′	19°53.077′	108	2.75	2.5	0.13	0.87	7.86	1.77	2.55	0.91				20.5291		0.354384	550	616156	6.79	5.45		1759.14	16	244.173	0.824	0.511229	173.405	0.471	-0.154633

## Sheet: 灌木
	d	He'	Je	ntaxa	PD	mpd.obs.z	mntd.obs.z	El	WC	TN	AP	AK	SOM	pH
1	2	0.693147	1	11	1259.87	-1.24281	-1.653	-2.04	-0.528589	-1.02103	0.66802	230239	-1.11121	0.9656
2	2.66667	0.924196	1	13	1741.62	0.538156	0.813267	-1.37608	0.611667	0.628792	-0.76	542074	-0.229047	-0.139176
3	2	0.693147	1	9	1423.95	0.685472	0.576136	-1.22587	0.271176	1.06789	0.0985389	1.05439e+06	1.11723	-0.329581
4	1.66667	0.366204	1	12	1474.61	-0.825372	-1.7316	-1.46019	-0.796623	-1.63086	0.677836	309180	-2.17466	1.14685
5	2.66667	0.924196	1	16	1670.25	-0.330213	-1.3314	-0.724766	-0.159835	-0.287343	0.724362	731450	-0.4036	-0.168233
6	2	0.693147	1	10	1287.03	-0.0929015	0.0140204	-0.68	0.0972437	-2.00478	0.696939	869806	-0.819552	-0.403655
7	2	0.693147	1	12	1331.02	-0.667332	-0.292555	-1.22587	-0.697312	-1.07236	-0.76	500949	-1.16329	2.13049
8	2	0.597253	1	9	1332.9	-0.598144	0.0874007	-2.43088	-1.32261	-0.816966	-0.952763	172884	-1.3314	-1.72551
9	1.66667	0.462098	1	11	1314.09	0.360351	0.12673	-0.976319	-1.47914	-1.17895	0.658018	202576	-1.65607	-1.52952
10	3.33333	1.19451	1	12	1576.04	0.540696	0.442865	-0.475918	-2.55624	-1.11498	-1.26792	161892	-1.32437	-1.2695
11	3.66667	1.2904	1	15	1394.46	-1.08255	-0.773657	-1.15802	-0.62145	0.400549	1.53441	1.02738e+06	-0.648105	1.83796
12	0	0	0	14	1752.03	0.512035	1.0176	-1.22587	-0.189766	0.624408	1.56812	795035	0.42844	-0.507952
13	2	0.693147	1	12	1417.94	-0.942988	-0.73481	-0.869381	-0.287007	-0.78225	1.16374	821133	-0.858342	0.574422
14	3	1.17488	0.982132	15	1824.57	0.52226	0.778786	-1.22587	0.717971	0.649766	0.687473	878173	0.600876	-0.0382529
15	4.66667	1.53506	1	16	1919.33	-0.121395	0.604517	-0.976319	-0.847419	-0.126791	0.750439	378159	-0.267139	-1.34251
16	2.62222	1.11034	0.859469	17	2134.42	2.73908	2.50157	-0.819284	0.0793593	-0.370639	0.733197	759915	-0.272309	0.159512
17	2.66667	0.963457	1	13	1398.56	0.132969	0.283872	-0.475918	-1.952	-1.56646	-0.511534	322715	-3.09	1.40162
18	2.16667	0.809425	0.972765	12	1680.25	0.516292	0.616857	-2.04	-1.12741	-1.84914	1.0635	739757	-0.811124	0.988771
19	1.66667	0.462098	1	9	1117.12	-1.10251	-1.63564	-1.37608	-1.13343	0.21086	1.35002	492150	-0.274902	0.0754669
20	2	0.693147	1	9	1255.06	-1.28732	-1.72958	-1.2983	-1.78871	-0.556938	1.3471	324178	-0.898642	-1.86161
21	2.33333	0.828302	1	9	1094.16	-0.710119	-0.493987	-0.921643	-0.61081	-0.463923	0.741888	744663	-0.558299	0.91881
22	2.83333	1.04047	0.972765	12	1496.53	0.157768	0.837197	0.101841	-0.655354	-0.695648	2.94045	266477	-0.889549	0.750312
23	4	1.32966	1	12	1418.62	-0.0730053	-0.190519	-0.976319	-0.36677	1.12122	1.25239	958853	1.17736	-0.642763
24	3.33333	1.19451	1	18	1917.09	0.260775	0.201695	-0.26284	-0.640314	-0.544123	0.87814	944926	-0.612687	0.737994
25	2	0.693147	1	11	1428.32	0.415532	-0.894559	-0.554031	0.291043	-0.597159	0.76714	626692	-0.673605	0.6
26	1.5	0.346574	1	10	1463.6	0.264366	0.909509	-0.165499	-0.653859	0.279408	-0.421744	1.07879e+06	1.70261	-0.597761
27	1	0	0	15	1596.79	-1.41567	-1.9407	-0.197383	0.658332	0.814533	-0.345467	1.11551e+06	1.27935	-0.478092
28	2.5	0.89588	1	10	1355.88	0.262347	-0.832537	-1.2983	1.96293	1.73536	0.829175	1.08508e+06	1.58735	1.22323
29	2.5	0.89588	1	11	1359.78	-0.309896	-0.711084	-1.37608	-0.61591	-1.51496	0.647823	276360	-1.60768	-0.657774
30	3.33333	1.13373	1	11	1354.86	0.401694	0.534931	-1.65284	-0.409754	-0.68367	0.66802	505759	-0.782152	0.145582
31	2.5	0.89588	1	12	1277.93	-0.654182	-1.60737	-0.819284	-1.34637	-0.760026	0.975816	679774	-0.769976	1.10241
32	2.66667	0.963457	1	12	1321.85	-0.922704	-1.39447	-0.554031	-0.511981	0.409697	1.09142	1.05453e+06	0.229358	0.0188347
33	2.33333	0.828302	1	15	1715.47	-0.410172	-1.45407	0.345676	-1.37133	0.206388	1.02396	1.03282e+06	0.178345	0.91881
34	2.66667	0.963457	1	14	1846.3	0.693654	1.19508	0.731042	-0.244619	-0.599153	1.25581	217391	-0.648105	0.713243
35	2.33333	0.828302	1	17	1611.04	-2.27214	-2.22018	0.911515	0.0149549	-0.0845775	1.7804	1.02754e+06	0.0118272	0.58723
36	2.5	0.89588	1	12	1463.7	0.0419398	-0.0219148	0.705507	0.598317	0.316637	0.66802	1.07605e+06	0.453785	0.269784
37	2.66667	0.963457	1	12	1189.44	-2.68903	-3.20396	0.212295	0.141557	0.275228	0.545918	916620	0.405976	0.324115
38	2.5	0.89588	1	11	1581.3	0.29444	1.16648	0.044987	0.572072	-0.506718	0.783336	434963	-0.53532	-0.241268
39	3.33333	1.05935	1	14	1704.7	-0.735082	-1.53212	0.0735657	-1.42022	-0.904593	0.647823	91388.9	-1.16329	-0.493017
40	1.66667	0.462098	1	13	1664.81	-1.48699	-1.82239	-1.09413	-0.322209	-0.861501	0.843624	329262	-0.815329	-1.50104
41	1	0	#DIV/0!	6	991.385	0.255816	0.0923539	-0.594749	-2.78247	-1.54365	-0.345467	1.01396e+06	-1.90502	2.6278
42	2.33333	0.828302	1	16	2016.27	0.817083	0.935651	-0.26284	-1.10934	0.647217	0.615999	978196	0.250723	-0.211989
43	2.33333	0.828302	1	12	1291.16	0.3836	0.118451	0.0735657	2.41197	3.22285	-0.620699	1.1094e+06	3.09	-0.478092
44	2.33333	0.828302	1	9	1182.79	-0.130255	-0.813029	0.859523	-1.09645	-0.249868	-0.220496	815980	-0.112139	-2.23598
45	2	0.693147	1	17	2144.35	3.43445	3.77746	3.02912	1.04317	0.455336	-1.26792	429592	0.587654	-0.0382529
46	2.33333	0.828302	1	14	1519.6	-0.65514	-0.611017	2.6479	1.05275	0.622567	-2.28	1.09909e+06	0.655872	-0.197381
47	2	0.693147	1	10	1356.42	-0.59645	0.149652	0.629021	-0.0415733	0.559515	0.332773	1055886	0.420448	0.953958
48	2.5	0.89588	1	15	1844.36	0.0305685	-0.20373	0.0160838	1.7454	-1.40847	0.154692	991382	0.222172	1.13579
49	3	1.09861	1	15	1700.61	-0.141441	-1.04433	0.044987	-0.707886	-0.354777	0.180622	803076	-0.301144	0.6
50	2	0.693147	1	13	1356.26	-0.948455	-2.01185	0.129833	-1.61236	-1.50139	0.0354718	395573	-1.11686	1.22323
51	2	0.693147	1	11	1266.2	-1.52068	-1.83384	-0.594749	-1.58315	-0.188088	0.758855	1.0564e+06	-0.828048	0.942279
52	2.5	0.89588	1	9	1204.79	0.507365	0.7263	-0.401695	-1.33326	-0.0921956	0.677836	501904	-0.96954	1.234
53	3	1.05935	1	14	1938.02	0.821308	1.55762	0.101841	-0.526971	0.766063	1.47797	1.0486e+06	0.410813	0.535776
54	2.33333	0.828302	1	16	1789.48	0.0619127	0.0224695	0.782237	-1.10638	-0.620305	-0.0364719	401771	-0.726494	0.750312
55	3	1.09861	1	12	1482.16	-0.0590961	-0.111056	1.23785	0.670092	0.241601	-0.220496	526356	0.30293	0.0188347
56	2.33333	0.693147	1	13	1891.66	1.81377	2.39609	1.71942	0.488556	0.490038	-0.952763	879606	0.478798	0.117628
57	2.5	0.89588	1	12	1965.92	1.47772	0.881602	1.15319	1.03495	0.452431	-0.76	316194	0.605266	0.00460454
58	3	1.09861	1	12	1484.46	0.277169	0.87015	0.578015	1.05007	0.977587	-0.511534	572031	0.751301	-0.388809
59	3	0.998577	1	15	1843.1	0.394029	0.639996	0.212295	1.03424	0.95646	-1.26792	556358	1.05153	-0.567791
60	2	0.693147	1	13	1438.14	-0.564299	-1.39376	0.0160838	-1.91816	0.413955	0.180622	397440	0.478798	0.6
61	0	0		7	1042.86	-0.0172211	-0.903974	-0.68	-0.989476	-1.23137	-0.511534	1.04893e+06	-2.53334	2.07441
62	3	1.05935	1	10	1445.55	-0.926693	-1.47816	0.129833	-0.0719881	-1.37846	-1.26792	198630	-1.77224	1.25543
63	2.66667	0.924196	1	13	1615.1	0.554191	0.592597	-0.0728017	-0.43843	0.145901	0.369116	1.04661e+06	-0.211666	-0.597761
64	3	0.998577	1	14	1838.69	0.575715	0.869811	1.01709	1.05127	1.21172	-0.76	1.06143e+06	-0.438855	-0.627756
65	2.66667	0.963457	1	14	1921.46	0.987899	0.846149	0.93769	1.63226	1.3381	-0.620699	732726	-0.633799	-0.958004
66	1.66667	0.462098	1	11	1706.29	0.615759	1.32882	1.44772	1.13458	1.01274	-2.28	752126	1.05915	-0.627756
67	3.66667	1.22963	1	17	1916.61	-0.813967	-0.364003	1.29586	1.51992	1.14411	-0.76	328490	1.23963	-1.80758
68	3	1.09861	1	14	1503.27	-0.991655	-1.50384	1.20934	1.17391	0.984883	-0.76	481492	1.216	-0.717852
69	2.66667	0.963457	1	13	1377.88	-1.03838	-0.666079	0.0735657	-0.969279	0.667108	-2.28	266822	0.754057	0.496797
70	3.33333	1.13373	1	14	1423.29	-1.36962	-1.76973	-0.013166	-0.350977	0.207892	-0.952763	543295	0.350225	-1.0178
71	3	1.05935	1	12	1528.83	0.410302	-0.778444	-0.594749	0.0199338	0.803232	-0.620699	468762	0.908401	-0.403655
72	3	1.05935	1	12	1641.78	0.618259	1.11261	-0.26284	-0.591299	-0.642615	-2.28	593752	-0.931117	0.431099
73	2.33333	0.828302	1	10	1398.81	0.000994366	-0.762372	0.29284	-0.469579	-0.814285	-0.952763	135028	-0.858342	0.725637
74	2.33333	0.828302	1	13	1710.04	0.585616	1.3568	0.807921	-0.406365	-0.134743	1.32632	507776	-0.481405	1.0003
75	2	0.693147	1	11	1607.17	0.93306	1.20461	1.01709	0.326796	-0.760658	1.04408	714373	-0.244142	1.32936
76	2	0.693147	1	15	1522.87	0.63606	1.48787	1.09809	0.494798	0.345096	0.687473	975954	0.321668	-0.627756
77	4	1.38629	1	13	1509.1	-0.688919	-1.26663	1.20934	0.853801	1.02636	-0.76	526658	1.17112	-0.537854
78	3	1.05935	1	12	1482.4	-0.865727	-0.104699	0.782237	1.6963	1.65779	-0.76	559241	1.63313	-0.958004
79	3	1.09861	1	9	1258.73	0.626602	1.11165	0.501256	0.73794	0.775105	-2.28	917680	1.0184	-0.732877
80	3	1.03972	1	10	1307.61	-0.0468999	0.502204	-0.438357	0.62904	0.597265	-0.345467	1.11326e+06	0.722204	-0.747903
81	2.33333	0.828302	1	14	1791.31	0.58347	0.803799	-0.165499	-0.17499	-0.792626	-0.952763	343539	-0.994315	-0.972967
82	1.66667	0.462098	1	12	1412.03	-0.406873	-1.70112	0.044987	-0.508996	-1.05809	0.53327	1.05063e+06	-1.37471	0.675834
83	2	0.597253	1	17	2115.65	0.874087	1.38468	0.239335	-0.150161	-0.580663	-0.620699	295056	-0.65896	0.20111
84	2.66667	0.924196	1	10	1453.58	0.470239	1.10908	0.629021	-0.310182	-0.0409933	-0.952763	366740	-0.472152	-0.987921
85	3	1.09861	1	13	1347.42	-0.010395	0.297165	0.964	-0.0620464	0.816534	1.05388	1.57039e+06	0.200414	0.364499
86	2.66667	0.963457	1	13	1721.96	0.37317	0.617817	1.01709	0.311073	1.05197	-0.620699	1.11762e+06	0.954039	0.283418
87	3.33333	1.19451	1	15	2123.03	2.00503	2.53596	1.35533	1.01482	0.820256	-0.620699	419840	1.00047	-0.777955
88	2	0.693147	1	13	1764.39	0.865556	1.47037	0.833679	0.15155	0.911034	-0.511534	838818	0.909712	-0.388809
89	2.66667	0.963457	1	12	1515.65	-1.09777	-1.30989	0.449782	2.06812	-2.87199	-0.76	1.1436e+06	2.26861	-2.21117
90	2	0.549306	1	13	1682.38	0.260945	1.20656	0.423919	0.793549	0.69842	-0.220496	1.11836e+06	0.611106	0.574422
91	2	0.693147	1	15	1804.22	0.876688	2.24714	0.157561	-0.539333	-0.744671	0.154692	685761	-1.1	0.269784
92	1.75	0.664831	0.959148	11	1670.16	0.797977	1.41732	0.101841	-0.44682	-0.417848	-0.0364719	787301	-0.714938	-0.241268
93	3	1.05935	1	14	1607.61	-0.939092	-0.64543	0.212295	-0.0563579	-0.664911	-0.279154	416819	-0.819552	-1.21071
94	3.33333	1.19451	1	11	1420.63	0.560455	0.0325062	0.239335	0.761725	0.605227	-0.511534	499425	0.517252	-1.0178
95	2.16667	0.809425	0.972765	11	1545.5	0.830091	0.348087	0.552474	-0.0233177	-0.243572	-0.952763	530956	0.0945407	0.0895511
96	2.66667	0.963457	1	11	1386.78	0.246624	0.533818	0.68	1.08077	1.7597	0.0679752	1.12067e+06	1.90261	-0.124683
97	1.66667	0.462098	1	10	1379.42	0.225645	0.660807	0.578015	0.277266	-0.126982	0.0354718	1.10789e+06	0.597944	-0.928053
98	2	0.693147	1	13	1602.81	0.0220734	0.730636	0.68	1.25851	1.00576	-0.0766356	1.01103e+06	1.11346	-0.687807
99	1.66667	0.366204	1	13	1686.63	0.392574	0.281907	0.68	0.688654	0.428339	0.251386	1.09537e+06	0.333484	0.58723
100	2.66667	0.963457	1	16	1759.14	0.511229	-0.154633	0.603528	0.23647	0.208129	-0.167902	616156	0.259541	-0.052593

## Sheet: 草本
	土地利用形式	经度	纬度	海拔(m）	d	dMa	λ	D	Dr	He'	H2'	Je		100㎝3土壤烘干后的质量(g)	含水量(g)	含水率	容重[一定容积的土壤烘干后的重量与同容积水重的比值]	全N（g/kg）	有效P（μg/kg)	速效K（μg/kg）	有机质%	pH		PD	ntaxa	mpd.obs	mpd.obs.p	mpd.obs.z	mntd.obs	mntd.obs.p	mntd.obs.z
1	荒地	110°10.566′	19°57.820′	48	1.81111	0.33058	0.471209	0.528791	2.14084	0.807639	1.16518	0.87818				14.2254		0.102534	2650	230239	1.98	6.23		1259.87	11	126.957	0.014	-1.24281	102.397	0.028	-1.653
2	次生林	110°10.960′	19°58.175′	54	1.64167	0.452007	0.521162	0.478838	2.02665	0.807072	1.16436	0.744445				23.8349		0.502829	200	542074	4.43	5.39		1741.62	13	225.871	0.809	0.538156	238.292	0.869	0.813267
3	人工林	110°11.811′	19°57.864′	56	1.66667	0.380052	0.563005	0.436995	2.13839	0.750035	1.08207	0.743556				20.8304		0.690831	900	1.05439e+06	12.79	5.26		1423.95	9	220.451	0.876	0.685472	251.915	0.851	0.576136
4	人工林	110°12.210′	19°58.028′	53	1.63056	0.257278	0.527127	0.472873	1.9827	0.703754	1.0153	0.902943				12.2061		0.0481329	2700	309180	0.84	6.39		1474.61	12	153.362	0.063	-0.825372	90.0372	0.016	-1.7316
5	人工林	110°12.883′	19°57.925′	65	1.72047	0.324199	0.505975	0.494025	2.11688	0.788848	1.13807	0.827127				17.1743		0.223212	2950	731450	3.78	5.37		1670.25	16	209.442	0.484	-0.330213	114.609	0.05	-1.3314
6	人工林	110°13.197′	19°57.957′	66	2.17	0.555512	0.471788	0.528212	2.85178	0.904564	1.30501	0.941847				19.3316		0.0276266	2800	869806	2.58	5.21		1287.03	10	222.185	0.532	-0.0929015	204.798	0.568	0.0140204
7	次生林	110°14.095′	19°57.715′	56	3.465	0.86469	0.258148	0.741852	4.39946	1.45166	2.0943	0.937347				12.9413		0.0966574	200	500949	1.89	7.44		1331.02	12	166.951	0.218	-0.667332	176.546	0.395	-0.292555
8	人工林	110°14.680′	19°57.827′	46	1.66667	0.269779	0.525144	0.474856	1.90948	0.655392	0.945531	0.945531				8.58424		0.128815	150	172884	1.63	4.31		1332.9	9	186.72	0.364	-0.598144	211.898	0.592	0.0874007
9	人工林	110°15.344′	19°57.932′	60	1.58095	0.416174	0.504829	0.495171	1.99644	0.792655	1.14356	0.79423				7.59806		0.0853104	2600	202576	1.24	4.45		1314.09	11	240.589	0.732	0.360351	205.819	0.633	0.12673
10	次生林	110°15.850′	19°57.963′	71	1.58111	0.343533	0.594881	0.405119	1.85741	0.626173	0.903377	0.708358				1.95848		0.0919852	100	161892	1.64	4.63		1576.04	12	213.815	0.793	0.540696	226.366	0.784	0.442865
11	人工林	110°10.658′	19°57.281′	57	1.625	0.260838	0.531123	0.468877	1.8974	0.650291	0.938171	0.938171				13.5132		0.418048	13200	1.02738e+06	3.02	7.09		1394.46	15	137.686	0.021	-1.08255	135.959	0.173	-0.773657
12	人工林	110°11.194′	19°57.156′	56	3.25	0.835653	0.256956	0.743044	4.25942	1.38516	1.99837	0.97255				16.9282		0.501109	14000	795035	7.8	5.14		1752.03	14	237.836	0.791	0.512035	244.311	0.894	1.0176
13	次生林	110°11.888′	19°57.631′	62	2.49333	0.541696	0.383214	0.616786	3.31698	1.07446	1.55012	0.977097				16.1365		0.133784	6750	821133	2.49	5.91		1417.94	12	165.353	0.047	-0.942988	154.699	0.213	-0.73481
14	人工林	110°12.043′	19°57.198′	56	2.28333	0.479404	0.41314	0.58686	2.76397	0.976791	1.40921	0.915031				24.787		0.511104	2750	878173	8.93	5.46		1824.57	15	259.916	0.829	0.52226	220.592	0.851	0.778786
15	人工林	110°12.972′	19°57.340′	60	2.16667	0.581903	0.366424	0.633576	2.90158	1.06138	1.53124	0.930224				11.8362		0.260731	3100	378159	4.28	4.58		1919.33	16	200.79	0.593	-0.121395	219.093	0.852	0.604517
16	人工林	110°13.409′	19°57.469	63	1.71875	0.321108	0.57441	0.42559	1.93017	0.649325	0.936779	0.796354				19.1792		0.205505	3000	759915	4.26	5.6		2134.42	17	392.386	0.949	2.73908	282.748	0.975	2.50157
17	次生林	110°14.170′	19°57.230′	71	1.61583	0.412124	0.565071	0.434929	1.93486	0.708943	1.02279	0.690221				4.87881		0.0524933	300	322715	0.51	6.63		1398.56	13	228.64	0.645	0.132969	204.433	0.685	0.283872
18	次生林	110°14.580	19°57.480′	48	1.41667	0.257662	0.581704	0.418296	1.72487	0.599425	0.864787	0.864787				9.87368		0.0352489	5600	739757	2.6	6.25		1680.25	12	242.869	0.825	0.516292	227.819	0.801	0.616857
19	荒地	110°15.039′	19°57.308′	54	1.90667	0.516594	0.427415	0.572585	2.42643	0.955053	1.37785	0.868493				9.83292		0.355237	9500	492150	4.25	5.54		1117.12	9	125.381	0.027	-1.10251	102.551	0.033	-1.63564
20	人工林	110°15.620′	19°57.265′	55	1.6	0.294324	0.538653	0.461347	1.86762	0.671614	0.968934	0.888049				5.77383		0.169956	9450	324178	2.4	4.21		1255.06	9	66.5816	0.013	-1.28732	65.6657	0.02	-1.72958
21	荒地	110°10.569′	19°56.707′	61	1.74167	0.283864	0.515542	0.484458	2.03535	0.732177	1.05631	0.858308				13.5942		0.187026	3050	744663	3.28	6.19		1094.16	9	132.676	0.102	-0.710119	173.559	0.278	-0.493987
22	次生林	110°11.230′	19°56.789′	89	1.80972	0.433783	0.468533	0.531467	2.26472	0.8899	1.28385	0.830247				13.2565		0.146862	79000	266477	2.42	6.05		1496.53	12	216.745	0.641	0.157768	241.699	0.849	0.837197
23	人工林	110°11.506′	19°57.033′	60	1.86333	0.352447	0.449744	0.550256	2.33182	0.853768	1.23173	0.94259				15.4965		0.715443	7950	958853	13.27	5.05		1418.62	12	215.779	0.552	-0.0730053	185.591	0.443	-0.190519
24	人工林	110°12.068′	19°56.956′	77	1.90556	0.395934	0.468129	0.531871	2.27707	0.873933	1.26082	0.860973				13.3702		0.17223	3950	944926	3.12	6.04		1917.09	18	249.266	0.7	0.260775	186.637	0.641	0.201695
25	荒野	110°12.755′	19°56.882′	69	1.59	0.355224	0.561982	0.438018	1.93252	0.697841	1.00677	0.800346				21.0034		0.162976	3200	626692	2.95	5.93		1428.32	11	240.532	0.757	0.415532	149.299	0.15	-0.894559
26	人工林	110°13.357′	19°56.923′	80	2.1625	0.659413	0.389946	0.610054	2.94247	1.13381	1.63574	0.798876				13.2678		0.377121	350	1.07879e+06	17.46	5.08		1463.6	10	244.745	0.745	0.264366	250.146	0.875	0.909509
27	次生林	110°14.109′	19°57.041′	79	2.23333	0.485122	0.481804	0.518196	2.64261	0.812754	1.17256	0.90817				24.2522		0.578756	400	1.11551e+06	14.09	5.16		1596.79	15	142.112	0.002	-1.41567	85.7203	0.004	-1.9407
28	次生林	110°14.674′	19°57.048′	55	1.5	0.258123	0.545396	0.454604	1.8337	0.636514	0.918296	0.918296				35.9076		1.00972	3600	1.08508e+06	16.56	6.46		1355.88	10	238.58	0.722	0.262347	157.733	0.187	-0.832537
29	次生林	110°15.236′	19°56.963′	54	1.45417	0.252599	0.595885	0.404115	1.71613	0.57972	0.83636	0.83636				13.5554		0.056183	2550	276360	1.29	5.04		1359.78	11	213.719	0.439	-0.309896	162.239	0.214	-0.711084
30	荒地	110°15.607′	19°56.940′	51	1.44167	0.255987	0.64653	0.35347	1.68634	0.552911	0.797682	0.693926				15.1552		0.148749	2650	505759	2.67	5.59		1354.86	11	224.999	0.706	0.401694	227.84	0.8	0.534931
31	人工林	110°10.605′	19°56.408′	63	1.87302	0.279	0.482991	0.517009	2.20877	0.793738	1.14512	0.919284				8.43184		0.137046	4750	679774	2.7	6.35		1277.93	12	168.419	0.22	-0.654182	99.7445	0.033	-1.60737
32	人工林	110°11.081′	19°56.420′	69	1.75833	0.340051	0.491484	0.508516	2.10433	0.795278	1.14734	0.848851				14.3541		0.421255	5900	1.05453e+06	6.62	5.5		1321.85	12	161.807	0.05	-0.922704	122.256	0.045	-1.39447
33	次生林	110°11.643′	19°56.173′	98	1.40476	0.412207	0.60209	0.39791	1.7933	0.657193	0.948129	0.695165				8.27276		0.353842	5200	1.03282e+06	6.34	6.19		1715.47	15	194.109	0.432	-0.410172	110.156	0.033	-1.45407
34	人工林	110°12.177′	19°56.313′	113	1.75298	0.287281	0.54389	0.45611	1.98529	0.704954	1.01703	0.815573				16.4801		0.162636	8000	217391	3.02	6.02		1846.3	14	256.777	0.896	0.693654	254.174	0.921	1.19508
35	人工林	110°12.900′	19°56.188′	120	1.87778	0.582747	0.541529	0.458471	2.54741	0.817237	1.17902	0.726708				18.6331		0.271365	20050	1.02754e+06	5.49	5.92		1611.04	17	124.247	0.001	-2.27214	79.4953	0.003	-2.22018
36	人工林	110°13.370′	19°56.397′	112	1.11732	0.217759	0.824552	0.175448	1.22951	0.307548	0.443698	0.443698				23.7157		0.389392	2650	1.07605e+06	7.96	5.68		1463.7	12	196.802	0.645	0.0419398	192.949	0.497	-0.0219148
37	人工林	110°13.835′	19°56.209′	93	1.81667	0.353204	0.485398	0.514602	2.19587	0.784113	1.13124	0.908176				19.7107		0.37576	2100	916620	7.66	5.72		1189.44	12	69.7431	0.001	-2.68903	38.7199	0.001	-3.20396
38	人工林	110°14.701′	19°56.165′	87	1.85333	0.332234	0.468252	0.531748	2.21003	0.79875	1.15235	0.934289				23.4817		0.179008	3300	434963	3.35	5.32		1581.3	11	244.883	0.754	0.29444	259.523	0.909	1.16648
39	荒地	110°15.107′	19°56.324′	88	1.70992	0.345935	0.503863	0.496137	2.02919	0.745742	1.07588	0.882656				7.96425		0.116935	2550	91388.9	1.89	5.15		1704.7	14	190.684	0.26	-0.735082	114.188	0.031	-1.53212
40	次生林	110°15.626′	19°56.519′	58	1.54583	0.466029	0.556336	0.443664	1.9294	0.72229	1.04204	0.721639				15.853		0.122661	3700	329262	2.59	4.47		1664.81	13	121.133	0.004	-1.48699	94.1414	0.011	-1.82239
41	荒地	110°10.669′	19°55.606′	68	1.725	0.383756	0.471889	0.528111	2.20904	0.826631	1.19258	0.887998				1.01615		0.0541048	400	1.01396e+06	1.02	8.13		991.385	6	206.424	0.584	0.255816	228.304	0.601	0.0923539
42	人工林	110°11.011′	19°55.896′	77	2.12857	0.383457	0.402128	0.597872	2.54935	0.953381	1.37544	0.937607				9.99635		0.510095	2400	978196	6.74	5.34		2016.27	16	274.11	0.892	0.817083	223.98	0.872	0.935651
43	次生林	110°11.484′	19°55.906′	88	1.32381	0.340025	0.647343	0.352657	1.58882	0.561075	0.80946	0.699706				39.6601		1.56119	250	1.1094e+06	25.29	5.16		1291.16	12	235.533	0.734	0.3836	204.006	0.629	0.118451
44	人工林	110°12.389′	19°55.863′	118	1.61905	0.264644	0.569328	0.430672	1.9166	0.666993	0.962267	0.819385				10.0842		0.231563	500	815980	4.92	3.92		1182.79	9	198.457	0.55	-0.130255	159.164	0.174	-0.813029
45	人工林	110°13.032′	19°55.611′	169	1.44167	0.255453	0.601442	0.398558	1.72152	0.569402	0.821474	0.821474				27.7213		0.437497	100	429592	8.84	5.46		2144.35	17	436.195	0.997	3.43445	350.983	0.998	3.77746
46	人工林	110°13.179′	19°55.656′	165	2.13	0.36392	0.425893	0.574107	2.43101	0.879097	1.26827	0.941785				27.8079		0.500388	50	1.09909e+06	9.31	5.35		1519.6	14	181.181	0.24	-0.65514	157.035	0.253	-0.611017
47	人工林	110°13.912′	19°55.647′	109	1.55167	0.359185	0.553736	0.446264	1.96046	0.72751	1.04957	0.781223				18.1574		0.476062	1400	1055886	7.75	6.22		1356.42	10	178.645	0.325	-0.59645	216.108	0.663	0.149652
48	次生林	110°14.397′	19°55.845′	86	1.51	0.242266	0.689225	0.310775	1.74324	0.498442	0.7191	0.844983				34.0154		0.0644217	1000	991382	6.58	6.38		1844.36	15	232.031	0.593	0.0305685	175.727	0.468	-0.20373
49	人工林	110°15.377′	19°55.604′	87	1.64444	0.234704	0.581957	0.418043	1.97655	0.64506	0.930624	0.935902				12.8622		0.208787	1050	803076	4.15	5.93		1700.61	15	225.58	0.526	-0.141441	135.378	0.114	-1.04433
50	人工林	110°15.806′	19°55.489′	90	1.41374	0.260926	0.615497	0.384503	1.65273	0.583211	0.841396	0.775798				6.79245		0.0571861	800	395573	1.97	6.46		1356.26	13	175.87	0.036	-0.948455	95.2848	0.007	-2.01185
51	次生林	110°10.419′	19°55.185′	68	1.67167	0.413722	0.511202	0.488798	2.09937	0.791766	1.14228	0.795048				6.96647		0.245866	3150	1.0564e+06	2.56	6.21		1266.2	11	126.609	0.002	-1.52068	95.0327	0.012	-1.83384
52	荒地	110°11.173′	19°55.155′	73	1.42857	0.288101	0.605012	0.394988	1.68214	0.599537	0.86495	0.787967				8.51582		0.269422	2700	501904	2.25	6.47		1204.79	9	223.595	0.744	0.507365	255.086	0.85	0.7263
53	人工林	110°11.587′	19°55.258′	89	1.83929	0.279991	0.510219	0.489781	2.14476	0.7606	1.09731	0.872002				14.2379		0.558383	11950	1.0486e+06	7.69	5.88		1938.02	14	281.778	0.888	0.821308	256.689	0.929	1.55762
54	人工林	110°12.181′	19°55.313′	115	1.64345	0.2994	0.605612	0.394388	1.855	0.630239	0.909242	0.709498				10.0165		0.159066	700	401771	2.81	6.05		1789.48	16	229.617	0.583	0.0619127	182.878	0.578	0.0224695
55	人工林	110°12.742′	19°55.196′	132	1.57857	0.31264	0.54218	0.45782	1.95387	0.707545	1.02077	0.852189				24.3575		0.364937	500	526356	7.04	5.5		1482.16	12	214.04	0.534	-0.0590961	187.061	0.501	-0.111056
56	人工林	110°13.317′	19°55.212′	147	2.05556	0.56689	0.342079	0.657921	2.93838	1.11687	1.61131	0.936584				22.7396		0.450114	150	879606	8.12	5.57		1891.66	13	321.553	0.934	1.81377	326.646	0.972	2.39609
57	人工林	110°13.812′	19°55.405′	129	2.04167	0.365954	0.447823	0.552177	2.32161	0.804782	1.16105	0.973822				27.6469		0.436451	200	316194	8.96	5.49		1965.92	12	299.555	0.932	1.47772	251.737	0.878	0.881602
58	次生林	110°14.400′	19°55.073′	107	1.62083	0.432749	0.483835	0.516165	2.09791	0.824591	1.18963	0.822245				27.7837		0.649899	300	572031	9.99	5.22		1484.46	12	242.15	0.68	0.277169	235.506	0.866	0.87015
59	次生林	110°15.095′	19°55.184′	93	2.02639	0.317573	0.444896	0.555104	2.29541	0.84771	1.22299	0.917059				27.6405		0.64047	100	556358	12.27	5.1		1843.1	15	261.873	0.792	0.394029	217.649	0.805	0.639996
60	荒地	110°15.648′	19°55.121′	86	2.06667	0.492468	0.432516	0.567484	2.47971	0.845509	1.21981	0.932538				5.06049		0.422753	1050	397440	8.12	5.93		1438.14	13	199.93	0.38	-0.564299	124.059	0.056	-1.39376
61	荒地	110°10.506′	19°54.759′	66	1.40833	0.310516	0.656204	0.343796	1.60039	0.517807	0.747037	0.701688				10.8241		0.0801322	300	1.04893e+06	0.67	7.37		1042.86	7	181.765	0.585	-0.0172211	158.971	0.133	-0.903974
62	荒地	110°11.308′	19°54.710′	90	1.56389	0.253121	0.591996	0.408004	1.74755	0.606054	0.874351	0.807009				17.903		0.0669004	100	198630	1.13	6.49		1445.55	10	145.302	0.053	-0.926693	113.158	0.044	-1.47816
63	次生林	110°11.540′	19°54.750′	83	1.74539	0.285729	0.505141	0.494859	2.0996	0.765772	1.10478	0.885474				14.929		0.33535	1500	1.04661e+06	4.5	5.08		1615.1	13	264.862	0.848	0.554191	219.629	0.796	0.592597
64	次生林	110°12.356′	19°54.771′	124	1.5494	0.215779	0.635253	0.364747	1.67467	0.531514	0.766813	0.766813				27.7946		0.757835	200	1.06143e+06	3.66	5.06		1838.69	14	256.383	0.862	0.575715	232.929	0.867	0.869811
65	次生林	110°12.906′	19°54.770′	121	1.58333	0.219689	0.532857	0.467143	1.87875	0.654763	0.944623	0.944623				33.0166		0.818064	250	732726	3.06	4.84		1921.46	14	285.235	0.891	0.987899	226.851	0.858	0.846149
66	人工林	110°13.546′	19°54.693′	139	1.25	0.217147	0.676768	0.323232	1.47761	0.500402	0.721928	0.721928				28.5482		0.665714	50	752126	12.33	5.06		1706.29	11	260.797	0.868	0.615759	265.68	0.931	1.32882
67	人工林	110°14.063′	19°54.632′	134	1.53333	0.359279	0.529927	0.470073	1.99998	0.729736	1.05279	0.84519				32.0168		0.726093	200	328490	13.77	4.25		1916.61	17	181.862	0.115	-0.813967	162.476	0.372	-0.364003
68	次生林	110°14.403′	19°54.704′	131	1.98444	0.448412	0.385678	0.614322	2.60475	1.0053	1.45033	0.915059				28.904		0.653169	200	481492	13.58	5		1503.27	14	149.687	0.034	-0.991655	101.287	0.023	-1.50384
69	人工林	110°15.145′	19°54.820′	88	1.95249	0.391429	0.445298	0.554702	2.61336	0.939378	1.35524	0.906273				10.966		0.518006	50	266822	10.01	5.85		1377.88	13	193.184	0.069	-1.03838	162.017	0.24	-0.666079
70	人工林	110°15.500′	19°54.669′	85	1.785	0.505437	0.46209	0.53791	2.25501	0.909476	1.3121	0.815107				15.6225		0.354311	150	543295	7.32	4.8		1423.29	14	164.842	0.002	-1.36962	107.913	0.017	-1.76973
71	荒地	110°10.754′	19°54.266′	68	1.57619	0.430839	0.523825	0.476175	2.04336	0.744039	1.07342	0.816706				18.6751		0.573972	250	468762	11.16	5.21		1528.83	12	242.629	0.77	0.410302	150.017	0.187	-0.778444
72	人工林	110°11.214′	19°54.283′	77	1.81762	0.384161	0.557488	0.442512	2.11755	0.764379	1.10277	0.723573				13.743		0.15537	50	593752	2.33	5.8		1641.78	12	269.621	0.852	0.618259	247.94	0.889	1.11261
73	荒野	110°11.771′	19°54.276′	96	1.73571	0.323803	0.502676	0.497324	2.12365	0.768484	1.10869	0.885628				14.6845		0.129194	150	135028	2.49	6.03		1398.81	10	214.886	0.556	0.000994366	160.607	0.207	-0.762372
74	人工林	110°12.134′	19°54.108′	116	1.92473	0.354507	0.458939	0.541061	2.28577	0.834109	1.20336	0.930155				15.182		0.258764	9100	507776	3.52	6.26		1710.04	13	260.042	0.846	0.585616	256.893	0.942	1.3568
75	次生林	110°12.909′	19°54.123′	124	1.6963	0.21744	0.528442	0.471558	1.90303	0.658882	0.950566	0.950566				21.3154		0.136953	5400	714373	4.37	6.56		1607.17	11	255.758	0.931	0.93306	277.014	0.92	1.20461
76	人工林	110°13.346′	19°54.193′	127	1.46139	0.252992	0.660768	0.339232	1.6053	0.498249	0.718821	0.718821				22.7949		0.398957	2750	975954	7.15	5.06		1522.87	15	220.015	0.83	0.63606	274.267	0.953	1.48787
77	人工林	110°14.109′	19°54.105′	131	1.68095	0.348244	0.515397	0.484603	2.04237	0.768412	1.10858	0.826226				26.0098		0.671887	200	526658	13.22	5.12		1509.1	13	184.459	0.277	-0.688919	126.105	0.069	-1.26663
78	人工林	110°14.524′	19°54.221′	115	1.90833	0.558167	0.393722	0.606278	2.62399	1.03865	1.49846	0.851502				33.583		0.972514	200	559241	16.92	4.84		1482.4	12	183.1	0.097	-0.865727	188.444	0.494	-0.104699
79	荒地	110°15.146′	19°54.160′	104	1.525	0.250436	0.569233	0.430767	1.78116	0.610506	0.880774	0.880774				24.9663		0.562155	50	917680	12.01	4.99		1258.73	9	192.435	0.836	0.626602	289.546	0.91	1.11165
80	次生林	110°15.799′	19°53.989′	72	2.07167	0.460807	0.386677	0.613323	2.65908	1.02377	1.47698	0.912642				23.9901		0.490539	400	1.11326e+06	9.78	4.98		1307.61	10	203.221	0.58	-0.0468999	230.081	0.778	0.502204
81	人工林	110°10.504′	19°53.522′	80	1.61778	0.332175	0.59486	0.40514	1.96532	0.659401	0.951315	0.723439				17.0496		0.132283	150	343539	2.2	4.83		1791.31	14	228.145	0.828	0.58347	237.352	0.882	0.803799
82	人工林	110°11.036′	19°53.556′	87	1.66042	0.403915	0.540337	0.459663	2.04087	0.764863	1.10346	0.742643				14.3772		0.0982632	2050	1.05063e+06	1.57	5.99		1412.03	12	198.01	0.473	-0.406873	104.13	0.024	-1.70112
83	人工林	110°11.703′	19°53.696′	94	1.5625	0.348124	0.52917	0.47083	1.96705	0.752065	1.085	0.773373				17.2541		0.16581	250	295056	2.99	5.63		2115.65	17	271.675	0.914	0.874087	244.172	0.931	1.38468
84	次生林	110°12.350′	19°53.770′	109	1.45694	0.230865	0.613729	0.386271	1.66499	0.565183	0.815387	0.815387				15.9497		0.282692	150	366740	3.55	4.82		1453.58	10	239.208	0.794	0.470239	270.83	0.91	1.10908
85	人工林	110°12.934′	19°53.524′	122	1.77714	0.450077	0.459945	0.540055	2.32374	0.866479	1.25006	0.878695				17.9861		0.579605	5500	1.57039e+06	6.46	5.75		1347.42	13	208.29	0.598	-0.010395	205.318	0.691	0.297165
86	人工林	110°13.407′	19°53.727′	124	1.81	0.346828	0.46295	0.53705	2.19003	0.820903	1.18431	0.888156				21.1781		0.683544	250	1.11762e+06	11.51	5.69		1721.96	13	229.698	0.768	0.37317	227.022	0.811	0.617817
87	人工林	110°14.019′	19°53.793′	136	1.875	0.430623	0.465327	0.534673	2.28806	0.854038	1.23212	0.859021				27.4648		0.581186	250	419840	11.87	4.96		2123.03	15	348.723	0.925	2.00503	293.407	0.974	2.53596
88	人工林	110°14.436′	19°53.490′	117	1.4516	0.215185	0.602568	0.397432	1.6867	0.580228	0.837092	0.837092				19.7965		0.6204	300	838818	11.17	5.22		1764.39	13	280.275	0.904	0.865556	269.774	0.924	1.47037
89	次生林	110°15.100′	19°53.489′	102	1.54167	0.228626	0.540754	0.459246	1.85071	0.645639	0.93146	0.93146				36.8069		0.00152935	200	1.1436e+06	21.42	3.94		1515.65	12	155.603	0.023	-1.09777	125.764	0.059	-1.30989
90	人工林	110°15.768′	19°53.499′	101	1.69167	0.330709	0.481555	0.518445	2.07987	0.798335	1.15175	0.909564				25.4666		0.530601	500	1.11836e+06	9	5.91		1682.38	13	239.74	0.744	0.260945	251.43	0.916	1.20656
91	人工林	110°10.550′	19°53.220′	91	1.29712	0.21666	0.709367	0.290633	1.46056	0.454444	0.655624	0.655624				14.1423		0.139337	1000	685761	2	5.68		1804.22	15	259.734	0.926	0.876688	305.456	0.971	2.24714
92	人工林	110°10.988′	19°53.240′	89	1.33833	0.175296	0.690775	0.309225	1.54161	0.451326	0.651125	0.813906				14.863		0.195978	700	787301	2.84	5.32		1670.16	11	255.384	0.912	0.797977	280.934	0.94	1.41732
93	次生林	110°11.674′	19°53.096′	93	1.78333	0.438395	0.442197	0.557803	2.33975	0.897399	1.29467	0.884631				18.0336		0.151745	450	416819	2.58	4.67		1607.61	14	177.354	0.06	-0.939092	154.683	0.236	-0.64543
94	次生林	110°12.150′	19°53.020′	94	1.63889	0.233658	0.560214	0.439786	1.82108	0.622187	0.897626	0.897626				25.1802		0.493626	300	499425	8.37	4.8		1420.63	11	250.822	0.836	0.560455	200.51	0.571	0.0325062
95	次生林	110°12.943′	19°53.203′	106	2.01852	0.28806	0.472339	0.527661	2.12717	0.765194	1.10394	0.942249				18.3106		0.23299	150	530956	5.9	5.55		1545.5	11	259.02	0.925	0.830091	222.156	0.729	0.348087
96	次生林	110°13.312′	19°52.954′	111	1.40741	0.221756	0.626541	0.373459	1.63145	0.552483	0.797065	0.797065				28.0615		1.02134	850	1.12067e+06	18.96	5.4		1386.78	11	217.617	0.64	0.246624	228.039	0.799	0.533818
97	人工林	110°13.746′	19°52.867′	107	1.45833	0.217147	0.59596	0.40404	1.70939	0.586707	0.846439	0.846439				20.8834		0.260683	800	1.10789e+06	8.91	4.86		1379.42	10	231.45	0.687	0.225645	242.536	0.831	0.660807
98	次生林	110°14.314′	19°53.081′	111	1.67974	0.216101	0.528544	0.471456	1.89928	0.659143	0.950942	0.950942				29.6682		0.662562	650	1.01103e+06	12.76	5.02		1602.81	13	225.013	0.569	0.0220734	227.515	0.838	0.730636
99	人工林	110°15.212′	19°53.241′	111	1.94956	0.280201	0.46957	0.53043	2.18414	0.772128	1.11394	0.97352				24.5239		0.427841	1200	1.09537e+06	7.22	5.92		1686.63	13	230.88	0.772	0.392574	206.309	0.685	0.281907
100	人工林	110°15.608′	19°53.077′	108	1.1732	0.216009	0.753413	0.246587	1.33717	0.405998	0.585731	0.585731				20.5291		0.354384	550	616156	6.79	5.45		1759.14	16	244.173	0.824	0.511229	173.405	0.471	-0.154633
