# Supplementary material for: Correction: Taxonomic and phylogenetic diversity of vascular plants at Ma'anling volcano urban park in tropical Haikou, China: Reponses to soil properties
Source: PLoS One. 2018 Dec 14;13(12):e0209520. doi: 10.1371/journal.pone.0209520 (PMC6294358; doi:10.1371/journal.pone.0209520)
Supplement: S6 File — (ZIP) [file pone.0209520.s004.zip › Single factors.xls]

## Sheet: Sheet3
				Description																		multiple comparisons
Dry Weight													ANOVA						dependent variable:Dry Weight
					Average's 95% confidence interval					Dry Weight															95% confidence interval
	N	Average	Standard deviation	Standard error	Lower limit	Upper limit	Mininum value	Maxinum value					sum of squares	df	mean-square	F	Significance			(I) Plot types	(J) Plot types	Mean Deviation (I-J)	Standard error	Significance	Lower limit	Upper limit
1	14	123.22	26.7571	7.15113	107.771	138.669	80	170.23		among groups	（combination）		1378.58	2	689.291	1.378	0.257		LSD	1	2	11.591	7.23825	0.113	-2.7749	25.9569
2	30	111.629	23.7388	4.3341	102.765	120.493	75.12	183.89			linear term	unweighted weight	393.539	1	393.539	0.787	0.377				3	5.92768	6.68225	0.377	-7.3347	19.1901
3	56	117.292	20.3875	2.7244	111.832	122.752	80	180				weighted weight	41.268	1	41.268	0.083	0.775			2	1	-11.591	7.23825	0.113	-25.9569	2.7749
Total	100	116.423	22.4484	2.24484	111.969	120.877	75.12	183.89				Deviation	1337.31	1	1337.31	2.674	0.105				3	-5.66332	5.05972	0.266	-15.7055	4.3788
										In groups			48510.5	97	500.108					3	1	-5.92768	6.68225	0.377	-19.1901	7.3347
										Total			49889.1	99							2	5.66332	5.05972	0.266	-4.3788	15.7055
				Description									ANOVA									multiple comparisons
WC										WC									dependent variable:WC
					Average's 95% confidence interval								sum of squares	df	mean-square	F	Significance								95% confidence interval
	N	Average	Standard deviation	Standard error	Lower limit	Upper limit	Mininum value	Maxinum value		among groups	（combination）		650.083	2	325.042	5.388	0.006			(I) Plot types	(J) Plot types	Mean Deviation (I-J)	Standard error	Significance	Lower limit	Upper limit
1	14	13.1015	6.44245	1.72182	9.3817	16.8212	1.02	24.97			linear term	unweighted weight	274.828	1	274.828	4.556	0.035		LSD	1	2	-8.19010*	2.51395	0.002	-13.1796	-3.2006
2	30	21.2916	10.0249	1.83029	17.5482	25.035	1.96	39.66				weighted weight	63.58	1	63.58	1.054	0.307				3	-4.95361*	2.32084	0.035	-9.5598	-0.3474
3	56	18.0551	6.60255	0.8823	16.2869	19.8233	5.77	33.58				Deviation	586.503	1	586.503	9.722	0.002			2	1	8.19010*	2.51395	0.002	3.2006	13.1796
Total	100	18.3325	8.10399	0.8104	16.7245	19.9405	1.02	39.66		In groups			5851.7	97	60.327						3	3.23649	1.75732	0.069	-0.2513	6.7243
										Total			6501.78	99						3	1	4.95361*	2.32084	0.035	0.3474	9.5598
																					2	-3.23649	1.75732	0.069	-6.7243	0.2513
																			*. Mean Deviation Significance level 0.05。
				Description									ANOVA									multiple comparisons
全氮										全氮									dependent variable:全氮
					Average's 95% confidence interval								sum of squares	df	mean-square	F	Significance								95% confidence interval
	N	Average	Standard deviation	Standard error	Lower limit	Upper limit	Mininum value	Maxinum value		among groups	（combination）		317473	2	158736	2.243	0.112			(I) Plot types	(J) Plot types	Mean Deviation (I-J)	Standard error	Significance	Lower limit	Upper limit
1	14	230.864	178.705	47.7609	127.683	334.045	54.1	573.97			linear term	unweighted weight	196913	1	196913	2.782	0.099		LSD	1	2	-181.84519*	86.106	0.037	-352.742	-10.9487
2	30	412.709	369.607	67.4807	274.695	550.722	1.53	1561.19				weighted weight	77578.6	1	77578.6	1.096	0.298				3	-132.595	79.4918	0.099	-290.365	25.1741
3	56	363.459	212.692	28.4221	306.5	420.418	27.63	972.51				Deviation	239894	1	239894	3.39	0.069			2	1	181.84519*	86.106	0.037	10.9487	352.742
Total	100	359.671	269.35	26.935	306.226	413.115	1.53	1561.19		In groups			6.86491e+06	97	70772.3						3	49.2499	60.1902	0.415	-70.211	168.711
										Total			7.18238e+06	99						3	1	132.595	79.4918	0.099	-25.1741	290.365
																					2	-49.2499	60.1902	0.415	-168.711	70.211
																			*. Mean Deviation Significance level 0.05。
				Description									ANOVA									multiple comparisons
AP										AP									dependent variable:AP
					Average's 95% confidence interval								sum of squares	df	mean-square	F	Significance								95% confidence interval
	N	Average	Standard deviation	Standard error	Lower limit	Upper limit	Mininum value	Maxinum value		among groups	（combination）		47.798	2	23.899	0.334	0.717			(I) Plot types	(J) Plot types	Mean Deviation (I-J)	Standard error	Significance	Lower limit	Upper limit
1	14	2.0429	2.49082	0.6657	0.6047	3.481	0.05	9.5			linear term	unweighted weight	8.315	1	8.315	0.116	0.734		LSD	1	2	-2.06048	2.73981	0.454	-7.4982	3.3773
2	30	4.1033	14.2849	2.60805	-1.2307	9.4374	0.1	79				weighted weight	0.078	1	0.078	0.001	0.974				3	-0.86161	2.52935	0.734	-5.8817	4.1585
3	56	2.9045	4.1606	0.55598	1.7902	4.0187	0.05	20.05				Deviation	47.72	1	47.72	0.666	0.416			2	1	2.06048	2.73981	0.454	-3.3773	7.4982
Total	100	3.1435	8.40766	0.84077	1.4752	4.8118	0.05	79		In groups			6950.39	97	71.654						3	1.19887	1.9152	0.533	-2.6023	5
										Total			6998.19	99						3	1	0.86161	2.52935	0.734	-4.1585	5.8817
																					2	-1.19887	1.9152	0.533	-5	2.6023
				Description									ANOVA									multiple comparisons
速效钾										速效钾									dependent variable:速效钾
					Average's 95% confidence interval								sum of squares	df	mean-square	F	Significance								95% confidence interval
	N	Average	Standard deviation	Standard error	Lower limit	Upper limit	Mininum value	Maxinum value		among groups	（combination）		480139	2	240070	2.336	0.102			(I) Plot types	(J) Plot types	Mean Deviation (I-J)	Standard error	Significance	Lower limit	Upper limit
1	14	526.659	313.94	83.9039	345.396	707.923	91.39	1048.93			linear term	unweighted weight	452041	1	452041	4.398	0.039		LSD	1	2	-197.298	103.77	0.06	-403.254	8.6571
2	30	723.958	324.289	59.2067	602.866	845.049	161.89	1143.6				weighted weight	311607	1	311607	3.032	0.085				3	-200.90008*	95.7994	0.039	-391.035	-10.7648
3	56	727.559	320.212	42.7902	641.806	813.313	172.88	1570.39				Deviation	168532	1	168532	1.64	0.203			2	1	197.298	103.77	0.06	-8.6571	403.254
Total	100	698.353	324.903	32.4903	633.885	762.821	91.39	1570.39		In groups			9.97047e+06	97	102788						3	-3.60159	72.5382	0.961	-147.57	140.367
										Total			1.04506e+07	99						3	1	200.90008*	95.7994	0.039	10.7648	391.035
																					2	3.60159	72.5382	0.961	-140.367	147.57
																			*. Mean Deviation Significance level 0.05。
				Description									ANOVA									multiple comparisons
SOM										SOM									dependent variable:SOM
					Average's 95% confidence interval								sum of squares	df	mean-square	F	Significance								95% confidence interval
	N	Average	Standard deviation	Standard error	Lower limit	Upper limit	Mininum value	Maxinum value		among groups	（combination）		121.484	2	60.742	2.495	0.088			(I) Plot types	(J) Plot types	Mean Deviation (I-J)	Standard error	Significance	Lower limit	Upper limit
1	14	3.9918	3.6993	0.98868	1.8559	6.1277	0.67	12.01			linear term	unweighted weight	80.396	1	80.396	3.302	0.072		LSD	1	2	-3.54215*	1.59714	0.029	-6.712	-0.3723
2	30	7.5339	6.56564	1.19872	5.0823	9.9856	0.51	25.29				weighted weight	34.318	1	34.318	1.409	0.238				3	-2.67922	1.47446	0.072	-5.6056	0.2472
3	56	6.671	4.12054	0.55063	5.5675	7.7745	0.84	17.46				Deviation	87.166	1	87.166	3.58	0.061			2	1	3.54215*	1.59714	0.029	0.3723	6.712
Total	100	6.5548	5.00842	0.50084	5.561	7.5486	0.51	25.29		In groups			2361.86	97	24.349						3	0.86293	1.11644	0.441	-1.3529	3.0788
										Total			2483.35	99						3	1	2.67922	1.47446	0.072	-0.2472	5.6056
																					2	-0.86293	1.11644	0.441	-3.0788	1.3529
																			*. Mean Deviation Significance level 0.05。
				Description									ANOVA									multiple comparisons
PH										PH									dependent variable:PH
					Average's 95% confidence interval								sum of squares	df	mean-square	F	Significance								95% confidence interval
	N	Average	Standard deviation	Standard error	Lower limit	Upper limit	Mininum value	Maxinum value		among groups	（combination）		4.942	2	2.471	4.948	0.009			(I) Plot types	(J) Plot types	Mean Deviation (I-J)	Standard error	Significance	Lower limit	Upper limit
1	14	6.0893	0.85975	0.22978	5.5929	6.5857	4.99	8.13			linear term	unweighted weight	4.585	1	4.585	9.181	0.003		LSD	1	2	.64229*	0.22873	0.006	0.1883	1.0963
2	30	5.447	0.78661	0.14362	5.1533	5.7407	3.94	7.44				weighted weight	3.075	1	3.075	6.157	0.015				3	.63982*	0.21116	0.003	0.2207	1.0589
3	56	5.4495	0.61626	0.08235	5.2844	5.6145	3.92	7.09				Deviation	1.867	1	1.867	3.739	0.056			2	1	-.64229*	0.22873	0.006	-1.0963	-0.1883
Total	100	5.5383	0.73432	0.07343	5.3926	5.684	3.92	8.13		In groups			48.441	97	0.499						3	-0.00246	0.15989	0.988	-0.3198	0.3149
										Total			53.383	99						3	1	-.63982*	0.21116	0.003	-1.0589	-0.2207
																					2	0.00246	0.15989	0.988	-0.3149	0.3198
																			*. Mean Deviation Significance level 0.01。
